# Supplementary material for: Detecting Functional Divergence after Gene Duplication through Evolutionary Changes in Posttranslational Regulatory Sequences
Source: PLoS Comput Biol. 2014 Dec 4;10(12):e1003977. doi: 10.1371/journal.pcbi.1003977 (PMC4256066; doi:10.1371/journal.pcbi.1003977)
Supplement: Table S1 — Motifs identified and the associated p-value for the changes in constraints. (XLSX) [file pcbi.1003977.s005.xlsx]

## Sheet: Motifs_duplicates
Table S1A. Motif predictions on the lineage preceeding the whole-genome duplication (WGD) and the associated p-values for changes in constraints in retained paralogs. Each motif is represented by the identity of the S. cerevisiae systematic name of the paralog pair containing them, its position within the alignment of the species that diverged prior to the WGD and the corresponding p-values obtai…
ORF	Start	Stop	P-value_WGD_1	P-value_WGD_2	Protein_significant_1	Protein_significant_2
YAL037W_YOR342C	384	386	0.916482	0.333818	FALSE	FALSE
YAL037W_YOR342C	457	458	0.164907	0.194797	FALSE	FALSE
YAL053W_YOR365C	322	323	1	1	FALSE	TRUE
YAL053W_YOR365C	714	727	0.240922	0.177949	FALSE	TRUE
YBL005W_YGL013C	1574	1576	0.0446022	0.437957	FALSE	FALSE
YBL043W_YJR115W	15	28	8.64345e-05	0.000582887	FALSE	FALSE
YBR005W_YDR003W	106	113	0.0041155	0.707057	FALSE	FALSE
YBR005W_YDR003W	192	195	0.384015	0.642477	FALSE	FALSE
YBR005W_YDR003W	263	266	0.293752	0.478397	FALSE	FALSE
YBR005W_YDR003W	318	320	0.100008	0.0152202	FALSE	FALSE
YBR016W_YDL012C	29	35	0.149186	0.404909	FALSE	FALSE
YBR016W_YDL012C	73	75	0.620139	0.276922	FALSE	FALSE
YBR037C_YBR024W	44	50	0.107997	0.664744	TRUE	TRUE
YBR037C_YBR024W	106	115	0.038434	0.000518215	TRUE	TRUE
YBR066C_YDR043C	471	472	0.229384	0.26866	FALSE	FALSE
YBR150C_YOL089C	189	191	0.461236	0.335727	FALSE	FALSE
YBR150C_YOL089C	1531	1533	0.00900532	0.66237	FALSE	FALSE
YBR161W_YPL057C	417	426	0.0162531	0.0570424	TRUE	TRUE
YBR182C_YPL089C	82	97	0.0139236	0.0693261	TRUE	FALSE
YBR182C_YPL089C	516	524	0.000109907	0.00845426	TRUE	FALSE
YBR182C_YPL089C	550	551	0.0609974	0.117898	TRUE	FALSE
YBR182C_YPL089C	601	602	0.266865	0.204881	TRUE	FALSE
YBR182C_YPL089C	923	928	0.179166	0.0446136	TRUE	FALSE
YBR182C_YPL089C	1041	1048	0.000250986	0.00469718	TRUE	FALSE
YBR197C_YPL077C	166	168	0.217261	0.478396	FALSE	FALSE
YBR270C_YJL058C	54	58	0.0157158	0.0842125	FALSE	FALSE
YBR270C_YJL058C	80	90	0.298976	0.176317	FALSE	FALSE
YBR270C_YJL058C	127	132	1	0.612918	FALSE	FALSE
YBR270C_YJL058C	142	146	0.0129078	0.0680188	FALSE	FALSE
YBR270C_YJL058C	282	286	0.621305	0.134144	FALSE	FALSE
YBR270C_YJL058C	317	319	1	0.507481	FALSE	FALSE
YBR273C_YJL048C	291	296	0.393609	0.2155	FALSE	TRUE
YBR273C_YJL048C	302	303	0.352174	0.660592	FALSE	TRUE
YBR273C_YJL048C	469	471	0.0843383	0.0397238	FALSE	TRUE
YBR278W_YJL065C	289	298	0.119523	0.00483769	FALSE	FALSE
YCL011C_YNL004W	281	292	0.0835707	0.698414	TRUE	FALSE
YCL011C_YNL004W	476	482	0.353086	0.643665	TRUE	FALSE
YCL043C_YDR518W	591	594	0.843116	0.792251	FALSE	TRUE
YCL050C_YDR530C	123	130	0.589947	0.0940272	TRUE	FALSE
YCL050C_YDR530C	148	160	0.482008	0.146645	TRUE	FALSE
YCL050C_YDR530C	433	436	0.368112	0.647095	TRUE	FALSE
YCL051W_YDR528W	7	9	0.173997	0.0629014	FALSE	FALSE
YCL051W_YDR528W	34	48	0.929816	0.0351684	FALSE	FALSE
YCL051W_YDR528W	193	196	0.693862	0.506763	FALSE	FALSE
YCL051W_YDR528W	357	366	0.191121	0.517145	FALSE	FALSE
YCL051W_YDR528W	414	417	0.511369	0.606031	FALSE	FALSE
YCL051W_YDR528W	639	644	0.0679593	0.0208607	FALSE	FALSE
YCR010C_YNR002C	21	28	0.069668	0.488022	FALSE	FALSE
YCR052W_YNR023W	124	138	0.0905586	0.614103	TRUE	TRUE
YCR052W_YNR023W	183	196	0.220059	0.304723	TRUE	TRUE
YCR069W_YNR028W	47	57	0.381168	0.138826	FALSE	TRUE
YCR069W_YNR028W	226	227	0.125267	0.177786	FALSE	TRUE
YCR069W_YNR028W	263	269	0.129599	0.102582	FALSE	TRUE
YCR069W_YNR028W	327	333	0.031284	0.206898	FALSE	TRUE
YCR089W_YNR044W	567	569	0.270662	0.0460444	FALSE	FALSE
YCR089W_YNR044W	1213	1217	0.0089452	0.551322	FALSE	FALSE
YCR089W_YNR044W	1245	1246	0.635579	0.734401	FALSE	FALSE
YCR089W_YNR044W	1452	1453	0.284763	0.675269	FALSE	FALSE
YDL010W_YBR014C	304	306	0.88801	0.0953204	FALSE	FALSE
YDL048C_YLR375W	135	141	0.0366299	0.0246476	FALSE	FALSE
YDL155W_YLR210W	26	28	0.392453	0.0660193	FALSE	TRUE
YDL155W_YLR210W	86	94	0.101737	0.135804	FALSE	TRUE
YDL155W_YLR210W	302	304	0.601031	0.488876	FALSE	TRUE
YDL179W_YDL127W	27	33	0.00833117	0.903551	TRUE	FALSE
YDL179W_YDL127W	261	263	0.103264	0.653384	TRUE	FALSE
YDL182W_YDL131W	524	528	0.848862	0.303858	FALSE	FALSE
YDL184C_YDL133C-A	4	25	0.804081	0.434496	FALSE	FALSE
YDL194W_YDL138W	663	672	0.563274	0.43325	TRUE	TRUE
YDL194W_YDL138W	721	738	0.0502336	0.859986	TRUE	TRUE
YDL194W_YDL138W	807	815	0.000513327	0.0208405	TRUE	TRUE
YDL211C_YNL176C	845	856	0.312056	0.35079	FALSE	FALSE
YDL211C_YNL176C	884	891	0.0174959	0.00448653	FALSE	FALSE
YDL211C_YNL176C	966	971	0.748837	0.3163	FALSE	FALSE
YDL211C_YNL176C	1023	1027	0.802953	0.116188	FALSE	FALSE
YDL224C_YNL197C	147	149	0.0701024	0.0536262	TRUE	FALSE
YDL224C_YNL197C	266	268	0.0927064	0.0675947	TRUE	FALSE
YDL224C_YNL197C	449	459	0.380624	0.432103	TRUE	FALSE
YDL224C_YNL197C	585	591	0.0213139	0.0570408	TRUE	FALSE
YDL224C_YNL197C	686	691	0.000842946	0.0693291	TRUE	FALSE
YDL226C_YNL204C	448	454	0.175987	0.879242	FALSE	TRUE
YDR001C_YBR001C	126	131	0.934674	0.325746	FALSE	FALSE
YDR001C_YBR001C	162	168	0.460834	0.921187	FALSE	FALSE
YDR009W_YBR020W	14	17	0.254882	0.30607	FALSE	FALSE
YDR026C_YBR049C	137	151	0.0157521	0.19604	TRUE	TRUE
YDR028C_YBR050C	421	429	0.654219	0.00293737	FALSE	TRUE
YDR028C_YBR050C	484	497	0.0272051	5.33224e-08	FALSE	TRUE
YDR028C_YBR050C	660	666	0.520748	0.190368	FALSE	TRUE
YDR028C_YBR050C	685	699	0.114439	0.000842597	FALSE	TRUE
YDR028C_YBR050C	857	870	0.484055	0.0514262	FALSE	TRUE
YDR028C_YBR050C	1143	1148	0.421706	0.00126755	FALSE	TRUE
YDR028C_YBR050C	1220	1224	0.362533	0.192521	FALSE	TRUE
YDR085C_YER158C	200	215	0.000113312	0.104697	FALSE	FALSE
YDR085C_YER158C	382	385	0.0261186	0.0906436	FALSE	FALSE
YDR085C_YER158C	429	434	0.00161345	0.0174175	FALSE	FALSE
YDR085C_YER158C	607	608	0.251281	0.58031	FALSE	FALSE
YDR085C_YER158C	801	811	0.012578	0.00148737	FALSE	FALSE
YDR085C_YER158C	845	854	0.499325	0.0880926	FALSE	FALSE
YDR093W_YER166W	33	43	0.437329	1	TRUE	FALSE
YDR093W_YER166W	110	115	0.650967	0.208506	TRUE	FALSE
YDR093W_YER166W	140	141	0.773571	0.644234	TRUE	FALSE
YDR093W_YER166W	176	178	0.203508	0.158344	TRUE	FALSE
YDR093W_YER166W	228	229	0.316323	1	TRUE	FALSE
YDR093W_YER166W	314	318	1	1	TRUE	FALSE
YDR093W_YER166W	1815	1819	0.471593	1	TRUE	FALSE
YDR093W_YER166W	2008	2011	0.928318	0.966345	TRUE	FALSE
YDR093W_YER166W	2054	2056	0.823939	1	TRUE	FALSE
YDR099W_YER177W	267	270	0.396493	0.201968	TRUE	FALSE
YDR122W_YLR096W	163	172	0.103314	0.319782	TRUE	FALSE
YDR122W_YLR096W	287	291	0.186413	0.567302	TRUE	FALSE
YDR122W_YLR096W	834	852	0.0193277	0.229326	TRUE	FALSE
YDR122W_YLR096W	1010	1017	0.00108926	0.824555	TRUE	FALSE
YDR122W_YLR096W	1110	1116	0.290037	0.0724172	TRUE	FALSE
YDR122W_YLR096W	1182	1188	0.568226	0.935615	TRUE	FALSE
YDR122W_YLR096W	1251	1255	0.0841678	0.317384	TRUE	FALSE
YDR122W_YLR096W	1332	1344	0.017441	1	TRUE	FALSE
YDR122W_YLR096W	1621	1626	0.118717	0.157588	TRUE	FALSE
YDR122W_YLR096W	1761	1765	0.0127503	0.856158	TRUE	FALSE
YDR122W_YLR096W	1775	1781	4.59493e-05	0.628786	TRUE	FALSE
YDR144C_YLR120C	47	50	0.0408252	0.042291	FALSE	FALSE
YDR144C_YLR120C	73	74	0.418329	1	FALSE	FALSE
YDR151C_YLR136C	64	72	0.133155	0.0548428	FALSE	FALSE
YDR151C_YLR136C	247	248	0.244325	0.315061	FALSE	FALSE
YDR151C_YLR136C	266	273	0.272054	0.243658	FALSE	FALSE
YDR151C_YLR136C	483	494	0.0092451	0.00567198	FALSE	FALSE
YDR200C_YLR238W	137	146	0.905681	0.00116457	TRUE	TRUE
YDR206W_YLR233C	872	875	0.232207	0.91392	FALSE	TRUE
YDR233C_YDL204W	567	572	0.0170553	0.692158	FALSE	TRUE
YDR251W_YPL032C	420	425	0.207946	0.15132	TRUE	FALSE
YDR251W_YPL032C	599	601	0.432799	0.679679	TRUE	FALSE
YDR251W_YPL032C	933	934	0.453195	0.425119	TRUE	FALSE
YDR251W_YPL032C	938	940	0.110697	0.303448	TRUE	FALSE
YDR251W_YPL032C	1007	1011	0.0519727	0.37862	TRUE	FALSE
YDR251W_YPL032C	1300	1309	0.839961	0.694351	TRUE	FALSE
YDR252W_YPL037C	200	205	0.0476004	0.486178	TRUE	TRUE
YDR263C_YOR033C	411	416	0.123594	0.620225	FALSE	FALSE
YDR263C_YOR033C	526	530	0.628835	0.838564	FALSE	FALSE
YDR263C_YOR033C	550	554	0.00289701	0.835282	FALSE	FALSE
YDR264C_YOR034C	745	749	0.90072	0.225642	FALSE	TRUE
YDR277C_YOR047C	191	195	0.171727	0.942582	TRUE	FALSE
YDR277C_YOR047C	478	485	0.166698	0.73362	TRUE	FALSE
YDR277C_YOR047C	503	509	0.88402	0.867724	TRUE	FALSE
YDR277C_YOR047C	568	573	0.238017	0.424149	TRUE	FALSE
YDR303C_YHR056C	85	100	0.0832444	0.0068172	TRUE	TRUE
YDR303C_YHR056C	270	284	0.0430319	0.00372279	TRUE	TRUE
YDR309C_YHR061C	135	149	0.0150849	0.0552073	FALSE	FALSE
YDR309C_YHR061C	191	198	0.598868	0.0736692	FALSE	FALSE
YDR309C_YHR061C	214	218	0.226763	0.257998	FALSE	FALSE
YDR309C_YHR061C	225	230	0.360528	0.166167	FALSE	FALSE
YDR309C_YHR061C	244	254	0.000659379	0.000928306	FALSE	FALSE
YDR309C_YHR061C	369	374	0.47236	0.0177028	FALSE	FALSE
YDR309C_YHR061C	393	411	0.0023678	0.000460643	FALSE	FALSE
YDR312W_YHR066W	471	481	0.932091	0.223385	FALSE	FALSE
YDR351W_YHR103W	70	76	0.0146499	0.000429453	TRUE	FALSE
YDR351W_YHR103W	145	148	0.970404	0.671568	TRUE	FALSE
YDR351W_YHR103W	448	457	0.333636	0.197176	TRUE	FALSE
YDR351W_YHR103W	519	525	0.386693	0.852785	TRUE	FALSE
YDR351W_YHR103W	828	830	0.569515	0.418458	TRUE	FALSE
YDR409W_YOR156C	504	507	0.148603	0.27974	FALSE	FALSE
YDR409W_YOR156C	549	554	0.424668	0.0301095	FALSE	FALSE
YDR409W_YOR156C	754	756	0.0864879	0.124287	FALSE	FALSE
YDR409W_YOR156C	949	951	1	0.0172903	FALSE	FALSE
YDR409W_YOR156C	1495	1498	0.0109631	0.446604	FALSE	FALSE
YDR423C_YML007W	44	45	0.00153306	0.307311	TRUE	FALSE
YDR423C_YML007W	321	329	0.287532	0.29634	TRUE	FALSE
YDR423C_YML007W	660	669	0.00521746	0.401262	TRUE	FALSE
YDR480W_YPL049C	399	403	0.507152	0.344966	FALSE	FALSE
YDR480W_YPL049C	406	410	0.265421	0.865075	FALSE	FALSE
YDR480W_YPL049C	447	449	0.443603	0.144318	FALSE	FALSE
YDR480W_YPL049C	520	523	0.50023	0.399316	FALSE	FALSE
YDR480W_YPL049C	726	729	0.0436713	0.0504134	FALSE	FALSE
YDR480W_YPL049C	745	747	0.00892133	0.00147416	FALSE	FALSE
YDR501W_YLR183C	26	32	0.45955	0.176276	FALSE	FALSE
YDR501W_YLR183C	47	49	0.00269185	0.0169366	FALSE	FALSE
YDR501W_YLR183C	98	114	0.0471755	0.065165	FALSE	FALSE
YDR501W_YLR183C	232	235	0.49598	0.316996	FALSE	FALSE
YDR501W_YLR183C	386	393	0.485011	0.000131976	FALSE	FALSE
YDR501W_YLR183C	449	451	0.371376	0.488597	FALSE	FALSE
YDR501W_YLR183C	552	554	0.303542	0.385621	FALSE	FALSE
YDR501W_YLR183C	573	578	0.772831	0.152732	FALSE	FALSE
YDR501W_YLR183C	622	623	0.872702	0.904684	FALSE	FALSE
YDR501W_YLR183C	756	758	0.0856393	0.19366	FALSE	FALSE
YDR515W_YCL037C	63	73	0.793761	0.702729	FALSE	FALSE
YEL022W_YJR031C	345	353	0.359324	0.493998	TRUE	TRUE
YEL022W_YJR031C	1274	1287	0.112964	0.897668	TRUE	TRUE
YEL022W_YJR031C	1439	1452	0.0246697	0.0267293	TRUE	TRUE
YEL022W_YJR031C	1483	1490	0.0292583	0.146781	TRUE	TRUE
YEL060C_YOR003W	101	103	0.29182	1	FALSE	TRUE
YEL060C_YOR003W	139	142	0.791089	0.00430636	FALSE	TRUE
YER028C_YGL209W	450	451	0.287641	0.0784802	FALSE	FALSE
YER028C_YGL209W	577	580	0.803756	0.141381	FALSE	FALSE
YER028C_YGL209W	636	637	0.0246215	0.0288133	FALSE	FALSE
YER035W_YGL222C	4	12	0.0167987	0.302876	FALSE	FALSE
YER035W_YGL222C	62	70	0.0379938	1	FALSE	FALSE
YER035W_YGL222C	511	517	0.692117	0.740834	FALSE	FALSE
YER059W_YIL050W	381	383	0.0693716	0.314615	FALSE	FALSE
YER059W_YIL050W	404	407	0.0184489	0.0606467	FALSE	FALSE
YER059W_YIL050W	613	616	0.0255761	0.0795623	FALSE	FALSE
YER070W_YIL066C	826	835	0.0733223	0.000861854	TRUE	TRUE
YER088C_YBL054W	378	381	0.487875	0.765415	FALSE	FALSE
YER088C_YBL054W	522	526	0.40206	0.438715	FALSE	FALSE
YER088C_YBL054W	562	569	0.0566995	0.0390838	FALSE	FALSE
YER088C_YBL054W	598	603	0.439909	0.601658	FALSE	FALSE
YER088C_YBL054W	651	655	0.123722	0.176831	FALSE	FALSE
YER088C_YBL054W	802	807	0.110777	0.262031	FALSE	FALSE
YER088C_YBL054W	907	909	0.710796	0.753053	FALSE	FALSE
YER093C-A_YBL059W	166	169	0.903278	0.260254	TRUE	TRUE
YER098W_YBL067C	4	9	0.186225	0.12582	FALSE	FALSE
YER098W_YBL067C	396	399	0.917747	0.478185	FALSE	FALSE
YER098W_YBL067C	450	453	0.0838525	0.332481	FALSE	FALSE
YER105C_YBL079W	8	10	0.130585	0.144221	TRUE	FALSE
YER105C_YBL079W	813	815	0.570311	0.205631	TRUE	FALSE
YER105C_YBL079W	844	855	0.153146	0.732293	TRUE	FALSE
YER114C_YBL085W	131	134	1	0.0031674	FALSE	TRUE
YER114C_YBL085W	546	550	0.638361	0.097704	FALSE	TRUE
YER114C_YBL085W	584	589	0.183079	0.00156652	FALSE	TRUE
YER114C_YBL085W	618	622	0.438424	0.828963	FALSE	TRUE
YER114C_YBL085W	665	676	0.627002	0.318078	FALSE	TRUE
YER114C_YBL085W	735	740	0.000359902	0.000203537	FALSE	TRUE
YER114C_YBL085W	886	897	0.00650712	0.878676	FALSE	TRUE
YER114C_YBL085W	926	932	0.205633	0.000387653	FALSE	TRUE
YER114C_YBL085W	941	944	6.04665e-05	0.381315	FALSE	TRUE
YER114C_YBL085W	948	949	0.0401814	0.109545	FALSE	TRUE
YER114C_YBL085W	981	989	0.0414834	0.85346	FALSE	TRUE
YER114C_YBL085W	1100	1101	0.0908887	0.269292	FALSE	TRUE
YER114C_YBL085W	1121	1126	0.34677	0.000934028	FALSE	TRUE
YER132C_YGL197W	464	465	0.490859	0.29256	FALSE	FALSE
YER132C_YGL197W	921	925	0.61424	0.501658	FALSE	FALSE
YER132C_YGL197W	987	990	0.480974	1	FALSE	FALSE
YER132C_YGL197W	1018	1021	0.384548	0.0639313	FALSE	FALSE
YER132C_YGL197W	1071	1075	0.60603	0.00199263	FALSE	FALSE
YER132C_YGL197W	1122	1124	0.534806	0.234243	FALSE	FALSE
YER132C_YGL197W	1129	1137	0.480578	0.267083	FALSE	FALSE
YER132C_YGL197W	1187	1195	0.218024	0.00311694	FALSE	FALSE
YER132C_YGL197W	1221	1223	0.0975749	0.0472105	FALSE	FALSE
YER132C_YGL197W	1601	1604	0.443726	0.235283	FALSE	FALSE
YER132C_YGL197W	1792	1795	0.0184768	0.193749	FALSE	FALSE
YER132C_YGL197W	1813	1815	1	1	FALSE	FALSE
YER139C_YDR066C	198	200	0.43059	0.5944	FALSE	TRUE
YER169W_YDR096W	606	612	0.024617	0.102541	TRUE	TRUE
YER169W_YDR096W	993	1000	0.00246201	0.0292856	TRUE	TRUE
YFL004W_YPL019C	744	749	0.649268	0.902145	FALSE	FALSE
YFL048C_YLR080W	145	149	0.320074	0.207873	FALSE	TRUE
YFL048C_YLR080W	557	559	0.94161	0.0982253	FALSE	TRUE
YFR013W_YOL017W	836	838	0.118722	0.00502055	FALSE	TRUE
YFR013W_YOL017W	1196	1203	0.139213	0.117346	FALSE	TRUE
YFR013W_YOL017W	1271	1274	0.501918	0.00147298	FALSE	TRUE
YFR022W_YOR018W	174	178	0.296552	0.172071	TRUE	FALSE
YFR022W_YOR018W	380	383	0.287406	0.642157	TRUE	FALSE
YFR022W_YOR018W	518	520	0.194373	0.488233	TRUE	FALSE
YFR022W_YOR018W	561	567	0.913161	0.646182	TRUE	FALSE
YFR022W_YOR018W	570	577	0.00541648	0.00269862	TRUE	FALSE
YFR022W_YOR018W	589	590	0.089353	0.0321824	TRUE	FALSE
YFR022W_YOR018W	593	594	0.497865	0.200419	TRUE	FALSE
YFR022W_YOR018W	768	772	0.101231	0.411359	TRUE	FALSE
YFR022W_YOR018W	796	802	0.614204	0.968642	TRUE	FALSE
YFR022W_YOR018W	819	822	0.567235	0.83871	TRUE	FALSE
YFR022W_YOR018W	982	986	0.011591	0.664414	TRUE	FALSE
YFR022W_YOR018W	1043	1044	0.740021	0.682575	TRUE	FALSE
YFR024C-A_YHR016C	396	398	0.129263	0.0401854	FALSE	TRUE
YFR039C_YGL228W	992	995	0.0307284	0.190471	FALSE	FALSE
YGL021W_YBL009W	37	55	0.0278224	0.000591974	FALSE	FALSE
YGL021W_YBL009W	145	151	1	0.0306047	FALSE	FALSE
YGL021W_YBL009W	162	169	0.629143	0.0393368	FALSE	FALSE
YGL021W_YBL009W	232	239	0.202086	0.105441	FALSE	FALSE
YGL021W_YBL009W	311	314	0.624169	0.682659	FALSE	FALSE
YGL021W_YBL009W	362	363	0.852033	0.50279	FALSE	FALSE
YGL021W_YBL009W	431	438	0.624993	0.501739	FALSE	FALSE
YGL021W_YBL009W	485	499	0.673339	0.436183	FALSE	FALSE
YGL021W_YBL009W	529	541	0.45173	0.519147	FALSE	FALSE
YGL021W_YBL009W	580	585	0.318955	0.462011	FALSE	FALSE
YGL056C_YBR214W	128	141	0.0105468	0.370644	FALSE	FALSE
YGL056C_YBR214W	286	296	0.127125	0.0211564	FALSE	FALSE
YGL060W_YBR216C	427	435	0.219115	0.0512967	TRUE	TRUE
YGL060W_YBR216C	762	767	0.589989	9.75224e-07	TRUE	TRUE
YGL071W_YPL202C	386	391	0.24266	0.0697236	FALSE	FALSE
YGL082W_YPL191C	439	441	1	0.0309879	FALSE	TRUE
YGL082W_YPL191C	552	554	0.032638	0.513995	FALSE	TRUE
YGL084C_YPL189W	100	111	0.0904578	0.333908	FALSE	FALSE
YGL101W_YBR242W	47	55	0.919882	0.692061	FALSE	FALSE
YGL133W_YPL216W	184	188	0.427659	0.0271284	FALSE	TRUE
YGL134W_YPL219W	177	179	0.666979	0.654861	FALSE	FALSE
YGL162W_YPR009W	129	130	0.890742	0.575672	FALSE	FALSE
YGL162W_YPR009W	443	463	0.433168	0.191996	FALSE	FALSE
YGL179C_YER129W	224	226	0.588197	0.738086	FALSE	FALSE
YGL179C_YER129W	879	886	0.000829288	1	FALSE	FALSE
YGL179C_YER129W	1256	1267	0.061871	0.506184	FALSE	FALSE
YGL179C_YER129W	1582	1588	0.000507809	0.24716	FALSE	FALSE
YGL179C_YER129W	1690	1692	0.126051	1	FALSE	FALSE
YGL224C_YER037W	66	67	0.278103	0.400404	FALSE	TRUE
YGR004W_YLR324W	60	63	0.000715065	0.182336	TRUE	TRUE
YGR004W_YLR324W	94	99	0.404798	0.0031436	TRUE	TRUE
YGR004W_YLR324W	561	568	0.764763	0.000210748	TRUE	TRUE
YGR008C_YLR327C	122	129	0.542124	0.848571	FALSE	FALSE
YGR108W_YPR119W	12	14	0.036999	0.0240497	TRUE	FALSE
YGR108W_YPR119W	119	122	0.890755	0.845721	TRUE	FALSE
YGR108W_YPR119W	208	212	0.0457434	0.0175546	TRUE	FALSE
YGR108W_YPR119W	388	390	0.136891	0.172698	TRUE	FALSE
YGR138C_YPR156C	70	73	0.591123	0.591123	FALSE	FALSE
YGR138C_YPR156C	105	119	0.803048	0.833804	FALSE	FALSE
YGR138C_YPR156C	123	129	0.38447	0.719463	FALSE	FALSE
YGR162W_YGL049C	51	52	0.531943	0.238747	FALSE	FALSE
YGR162W_YGL049C	321	334	0.183752	0.4744	FALSE	FALSE
YGR162W_YGL049C	459	460	0.0904112	0.220459	FALSE	FALSE
YGR162W_YGL049C	1038	1046	0.0935183	0.0420786	FALSE	FALSE
YGR162W_YGL049C	1067	1071	0.0905858	0.399162	FALSE	FALSE
YGR162W_YGL049C	1457	1462	0.230105	0.146145	FALSE	FALSE
YGR162W_YGL049C	1527	1530	0.305245	0.0510956	FALSE	FALSE
YGR162W_YGL049C	1573	1579	0.47259	0.661957	FALSE	FALSE
YGR188C_YJL013C	285	294	0.191741	0.137595	TRUE	TRUE
YGR188C_YJL013C	326	330	0.0026246	0.721366	TRUE	TRUE
YGR188C_YJL013C	367	370	0.155915	0.538961	TRUE	TRUE
YGR188C_YJL013C	406	411	0.506314	0.134515	TRUE	TRUE
YGR188C_YJL013C	549	554	0.723736	0.000635715	TRUE	TRUE
YGR188C_YJL013C	586	600	0.850437	0.0199468	TRUE	TRUE
YGR188C_YJL013C	705	707	1	1	TRUE	TRUE
YGR188C_YJL013C	742	750	0.113794	0.00922312	TRUE	TRUE
YGR197C_YJR015W	140	143	0.0738383	0.271697	FALSE	TRUE
YGR230W_YHR152W	99	103	0.955219	0.954548	TRUE	FALSE
YGR239C_YHR160C	4	6	0.195821	0.246856	FALSE	TRUE
YGR239C_YHR160C	10	11	0.965352	0.833109	FALSE	TRUE
YGR239C_YHR160C	16	19	0.100526	0.0562529	FALSE	TRUE
YGR239C_YHR160C	175	180	0.878121	0.659895	FALSE	TRUE
YGR239C_YHR160C	293	300	0.00194482	0.00447986	FALSE	TRUE
YGR239C_YHR160C	321	323	0.0385691	0.0365192	FALSE	TRUE
YHL017W_YKL039W	95	113	0.881409	1	FALSE	FALSE
YHL017W_YKL039W	559	561	0.179101	1	FALSE	FALSE
YHL017W_YKL039W	576	583	0.0156948	0.0589083	FALSE	FALSE
YHL017W_YKL039W	614	619	0.184472	0.424763	FALSE	FALSE
YHR006W_YDR463W	178	181	0.132923	0.00741256	TRUE	TRUE
YHR006W_YDR463W	685	688	0.0532966	0.399432	TRUE	TRUE
YHR006W_YDR463W	719	723	0.00025225	0.0030709	TRUE	TRUE
YHR015W_YFR023W	21	29	0.90266	0.0632229	TRUE	TRUE
YHR015W_YFR023W	774	776	0.00510811	0.0052398	TRUE	TRUE
YHR080C_YDR326C	196	198	0.381185	0.931767	FALSE	FALSE
YHR080C_YDR326C	315	316	0.126933	0.292036	FALSE	FALSE
YHR080C_YDR326C	321	325	0.00869454	0.091986	FALSE	FALSE
YHR080C_YDR326C	417	423	0.0498032	0.322756	FALSE	FALSE
YHR080C_YDR326C	554	560	0.0152001	0.434285	FALSE	FALSE
YHR080C_YDR326C	745	748	0.745841	0.839637	FALSE	FALSE
YHR080C_YDR326C	770	771	0.355088	0.476946	FALSE	FALSE
YHR080C_YDR326C	1299	1310	0.348771	0.500691	FALSE	FALSE
YHR097C_YDR348C	26	31	0.23744	0.208911	FALSE	FALSE
YHR097C_YDR348C	139	146	0.0140344	0.00886028	FALSE	FALSE
YHR097C_YDR348C	190	202	0.112661	0.236139	FALSE	FALSE
YHR097C_YDR348C	229	237	0.0177709	0.172759	FALSE	FALSE
YHR097C_YDR348C	248	251	0.175716	0.145331	FALSE	FALSE
YHR097C_YDR348C	583	586	0.722788	0.0885824	FALSE	FALSE
YHR097C_YDR348C	680	690	0.0608477	0.551372	FALSE	FALSE
YHR108W_YDR358W	400	407	0.509007	0.279728	FALSE	TRUE
YHR108W_YDR358W	432	438	0.819076	0.897556	FALSE	TRUE
YHR108W_YDR358W	467	475	0.505053	0.0010333	FALSE	TRUE
YHR108W_YDR358W	510	514	0.669928	0.0239972	FALSE	TRUE
YHR108W_YDR358W	516	518	0.00700379	0.00541551	FALSE	TRUE
YHR108W_YDR358W	653	666	0.34593	0.633774	FALSE	TRUE
YHR131C_YNL144C	160	165	0.556397	0.930137	FALSE	TRUE
YHR131C_YNL144C	237	244	0.244712	0.119092	FALSE	TRUE
YHR131C_YNL144C	590	594	0.736174	0.958109	FALSE	TRUE
YHR131C_YNL144C	784	787	0.0189646	0.044178	FALSE	TRUE
YHR132W-A_YNL157W	26	28	1	1	FALSE	FALSE
YHR132W-A_YNL157W	124	129	0.269033	0.0452314	FALSE	FALSE
YHR132W-A_YNL157W	148	152	1	1	FALSE	FALSE
YHR135C_YNL154C	16	20	0.0861441	0.0224988	FALSE	FALSE
YHR135C_YNL154C	666	677	0.542977	0.915393	FALSE	FALSE
YHR149C_YGR221C	507	510	0.00563165	0.110742	FALSE	FALSE
YHR149C_YGR221C	639	649	0.51168	0.0677611	FALSE	FALSE
YHR149C_YGR221C	779	783	0.575632	0.0063437	FALSE	FALSE
YHR149C_YGR221C	951	954	0.269839	0.226809	FALSE	FALSE
YHR149C_YGR221C	990	991	1	0.800814	FALSE	FALSE
YHR149C_YGR221C	1060	1066	0.696729	0.138387	FALSE	FALSE
YHR149C_YGR221C	1080	1083	0.316624	1	FALSE	FALSE
YHR155W_YNL257C	317	321	0.0771183	0.246159	TRUE	FALSE
YHR155W_YNL257C	331	332	0.966902	1	TRUE	FALSE
YHR155W_YNL257C	343	344	0.0932023	0.0470206	TRUE	FALSE
YHR155W_YNL257C	540	543	0.247272	0.375149	TRUE	FALSE
YHR155W_YNL257C	547	551	0.601272	0.856158	TRUE	FALSE
YHR155W_YNL257C	873	874	0.953205	0.951016	TRUE	FALSE
YHR158C_YGR238C	4	10	0.247689	0.270437	FALSE	FALSE
YHR158C_YGR238C	55	60	0.834452	0.967704	FALSE	FALSE
YHR158C_YGR238C	807	811	0.186251	0.0314009	FALSE	FALSE
YHR158C_YGR238C	1025	1027	0.577761	0.0253263	FALSE	FALSE
YHR158C_YGR238C	1347	1362	0.17385	0.229792	FALSE	FALSE
YHR161C_YGR241C	393	396	1	1	TRUE	FALSE
YHR161C_YGR241C	664	670	0.000350418	0.0179633	TRUE	FALSE
YHR161C_YGR241C	728	731	0.968524	0.967185	TRUE	FALSE
YHR161C_YGR241C	792	794	0.587697	0.522046	TRUE	FALSE
YHR161C_YGR241C	873	878	0.0244903	0.22664	TRUE	FALSE
YHR161C_YGR241C	1010	1012	0.414498	0.941998	TRUE	FALSE
YHR161C_YGR241C	1053	1057	0.380236	0.0259392	TRUE	FALSE
YIL006W_YEL006W	140	155	0.437166	0.718305	FALSE	FALSE
YIL006W_YEL006W	258	272	0.973987	0.490524	FALSE	FALSE
YIL006W_YEL006W	377	407	0.363274	0.753222	FALSE	FALSE
YIL036W_YER045C	428	442	0.282476	0.0202762	FALSE	FALSE
YIL056W_YER064C	365	368	0.665852	0.591886	TRUE	TRUE
YIL079C_YDL175C	145	152	1	0.0886662	TRUE	TRUE
YIL079C_YDL175C	421	423	0.324209	0.148488	TRUE	TRUE
YIL079C_YDL175C	528	529	0.0139344	0.194397	TRUE	TRUE
YIL135C_YNL074C	216	225	0.762488	0.0483871	FALSE	FALSE
YIL135C_YNL074C	247	251	0.819816	0.194158	FALSE	FALSE
YIL135C_YNL074C	447	455	0.241394	0.0511013	FALSE	FALSE
YIL135C_YNL074C	490	492	0.106239	0.0709509	FALSE	FALSE
YIL135C_YNL074C	543	547	0.133603	0.0208571	FALSE	FALSE
YIL135C_YNL074C	576	582	0.115394	0.314701	FALSE	FALSE
YIL135C_YNL074C	606	608	0.40007	0.300529	FALSE	FALSE
YIL158W_YKR100C	414	416	0.180429	0.416458	FALSE	FALSE
YIR016W_YOL036W	29	35	0.00482295	0.0070671	FALSE	FALSE
YIR016W_YOL036W	288	297	0.599108	0.0427999	FALSE	FALSE
YIR016W_YOL036W	352	359	0.00223034	8.55029e-05	FALSE	FALSE
YIR016W_YOL036W	605	621	0.0216397	5.61953e-07	FALSE	FALSE
YIR016W_YOL036W	759	773	0.223392	0.0939672	FALSE	FALSE
YIR033W_YKL020C	282	283	0.304937	0.346713	FALSE	FALSE
YIR033W_YKL020C	357	367	0.124513	0.2522	FALSE	FALSE
YIR033W_YKL020C	667	671	0.629192	0.485139	FALSE	FALSE
YIR033W_YKL020C	717	720	0.367078	0.00034097	FALSE	FALSE
YIR033W_YKL020C	751	753	0.175546	0.00816314	FALSE	FALSE
YIR033W_YKL020C	1176	1185	0.288836	0.128027	FALSE	FALSE
YIR033W_YKL020C	1376	1385	0.970337	0.414063	FALSE	FALSE
YJL070C_YBR284W	8	10	0.493225	0.0856064	FALSE	FALSE
YJL070C_YBR284W	50	55	0.7391	0.376424	FALSE	FALSE
YJL070C_YBR284W	70	73	0.460181	0.519897	FALSE	FALSE
YJL082W_YKR018C	10	12	0.19338	0.133795	FALSE	FALSE
YJL098W_YKR028W	804	811	0.368525	1	TRUE	TRUE
YJL098W_YKR028W	1154	1164	9.50942e-06	0.00446806	TRUE	TRUE
YJL098W_YKR028W	1256	1269	5.88509e-05	0.107827	TRUE	TRUE
YJL112W_YKR036C	189	191	0.0474074	0.061357	TRUE	TRUE
YJL112W_YKR036C	238	241	0.156781	0.424487	TRUE	TRUE
YJL129C_YKR050W	276	280	0.0355825	0.215307	FALSE	FALSE
YJL129C_YKR050W	346	355	0.0697301	0.00595025	FALSE	FALSE
YJL129C_YKR050W	433	444	0.107944	0.0553764	FALSE	FALSE
YJL129C_YKR050W	588	591	0.924834	0.0280831	FALSE	FALSE
YJL134W_YKR053C	455	458	0.391932	0.548846	FALSE	FALSE
YJL159W_YKL163W	35	36	1	0.314883	FALSE	FALSE
YJL159W_YKL163W	124	126	0.442891	0.3541	FALSE	FALSE
YJL159W_YKL163W	132	138	0.227346	0.144517	FALSE	FALSE
YJL159W_YKL163W	173	180	0.796356	0.955106	FALSE	FALSE
YJL159W_YKL163W	231	243	0.911569	0.00407115	FALSE	FALSE
YJL159W_YKL163W	273	276	0.952419	0.763149	FALSE	FALSE
YJL159W_YKL163W	295	306	0.758253	0.0653064	FALSE	FALSE
YJL159W_YKL163W	399	405	0.689088	0.159919	FALSE	FALSE
YJL159W_YKL163W	447	450	0.754323	0.0455854	FALSE	FALSE
YJL165C_YKL168C	20	29	0.276479	0.0543489	FALSE	TRUE
YJL165C_YKL168C	83	88	0.000278525	0.00285228	FALSE	TRUE
YJL165C_YKL168C	140	144	0.462904	0.00329954	FALSE	TRUE
YJL165C_YKL168C	163	169	0.674459	0.0291649	FALSE	TRUE
YJL165C_YKL168C	267	272	0.57588	0.57827	FALSE	TRUE
YJL165C_YKL168C	376	385	0.214134	0.0425304	FALSE	TRUE
YJL165C_YKL168C	404	414	0.970042	0.0421448	FALSE	TRUE
YJL165C_YKL168C	428	436	0.226192	0.732039	FALSE	TRUE
YJL165C_YKL168C	528	531	0.622586	0.724798	FALSE	TRUE
YJL165C_YKL168C	534	545	0.272272	0.218285	FALSE	TRUE
YJL165C_YKL168C	654	669	0.415515	0.196542	FALSE	TRUE
YJR054W_YML047C	741	744	0.358844	0.26742	FALSE	TRUE
YJR061W_YKL201C	659	661	0.0898626	0.129721	FALSE	FALSE
YJR061W_YKL201C	933	936	0.00974891	0.00529956	FALSE	FALSE
YJR091C_YPR042C	325	332	0.354618	0.113696	FALSE	TRUE
YJR091C_YPR042C	483	485	0.803216	0.695838	FALSE	TRUE
YJR091C_YPR042C	517	522	0.786451	0.567614	FALSE	TRUE
YJR091C_YPR042C	549	554	0.081414	0.0195221	FALSE	TRUE
YJR091C_YPR042C	1358	1366	0.745662	0.106086	FALSE	TRUE
YJR091C_YPR042C	1434	1437	0.932912	0.600878	FALSE	TRUE
YJR091C_YPR042C	1602	1608	0.0405517	0.0106056	FALSE	TRUE
YJR130C_YML082W	110	119	0.522286	0.961504	FALSE	TRUE
YJR130C_YML082W	236	247	0.108049	0.00662479	FALSE	TRUE
YJR130C_YML082W	259	262	0.273389	0.392867	FALSE	TRUE
YKL032C_YMR072W	268	280	0.34527	0.037379	TRUE	TRUE
YKL072W_YMR053C	880	886	0.462193	0.606896	FALSE	FALSE
YKL093W_YMR081C	121	127	0.0734753	0.296763	FALSE	FALSE
YKL093W_YMR081C	192	197	0.637538	1	FALSE	FALSE
YKL093W_YMR081C	226	229	0.400726	0.817227	FALSE	FALSE
YKL093W_YMR081C	385	388	0.0706156	0.124003	FALSE	FALSE
YKL093W_YMR081C	411	423	0.540105	0.484356	FALSE	FALSE
YKL141W_YMR118C	9	11	0.831618	0.141712	TRUE	TRUE
YKL198C_YJR059W	102	105	0.0482238	0.064541	FALSE	FALSE
YKL198C_YJR059W	185	186	0.653447	0.930769	FALSE	FALSE
YKL198C_YJR059W	252	256	0.0281614	0.0106343	FALSE	FALSE
YKL198C_YJR059W	325	328	0.0363106	0.00788343	FALSE	FALSE
YKL198C_YJR059W	419	422	0.709842	0.611297	FALSE	FALSE
YKL198C_YJR059W	441	446	0.232024	0.49777	FALSE	FALSE
YKL198C_YJR059W	862	864	0.0807065	0.11328	FALSE	FALSE
YKL198C_YJR059W	894	901	0.054172	0.153659	FALSE	FALSE
YKL198C_YJR059W	1038	1044	0.0382283	0.00798054	FALSE	FALSE
YKL198C_YJR059W	1124	1131	0.199045	0.673271	FALSE	FALSE
YKL198C_YJR059W	1147	1153	0.801386	0.344109	FALSE	FALSE
YKL198C_YJR059W	1196	1200	0.402441	0.513929	FALSE	FALSE
YKL198C_YJR059W	1223	1227	0.425438	0.162189	FALSE	FALSE
YKL198C_YJR059W	1300	1307	0.425379	0.139065	FALSE	FALSE
YKL203C_YJR066W	4	7	0.080153	0.076445	TRUE	TRUE
YKR010C_YJL076W	612	614	0.357728	0.218655	FALSE	FALSE
YKR010C_YJL076W	687	689	0.621447	0.235336	FALSE	FALSE
YKR010C_YJL076W	2580	2581	0.0913738	0.0154202	FALSE	FALSE
YKR019C_YJL083W	32	41	0.370359	0.00762211	FALSE	FALSE
YKR019C_YJL083W	72	75	0.0833628	0.888708	FALSE	FALSE
YKR019C_YJL083W	185	190	0.0215029	0.297297	FALSE	FALSE
YKR019C_YJL083W	563	567	0.639203	0.257503	FALSE	FALSE
YKR019C_YJL083W	589	593	0.942582	0.363542	FALSE	FALSE
YKR019C_YJL083W	841	844	0.00358175	0.0356987	FALSE	FALSE
YKR019C_YJL083W	940	946	0.0927383	0.0882711	FALSE	FALSE
YKR019C_YJL083W	1286	1295	0.155396	0.0948484	FALSE	FALSE
YKR021W_YJL084C	15	19	0.120429	0.207637	FALSE	FALSE
YKR021W_YJL084C	223	226	0.00836372	0.0494685	FALSE	FALSE
YKR021W_YJL084C	278	280	0.226374	0.592781	FALSE	FALSE
YKR021W_YJL084C	719	722	0.131534	0.457987	FALSE	FALSE
YKR021W_YJL084C	812	817	0.96731	0.308911	FALSE	FALSE
YKR021W_YJL084C	828	833	0.204382	0.650603	FALSE	FALSE
YKR021W_YJL084C	855	856	0.154335	0.126164	FALSE	FALSE
YKR021W_YJL084C	880	881	0.468835	1	FALSE	FALSE
YKR021W_YJL084C	923	927	0.491654	0.393088	FALSE	FALSE
YKR021W_YJL084C	1199	1201	0.216721	0.220061	FALSE	FALSE
YKR021W_YJL084C	1277	1278	0.845968	0.808889	FALSE	FALSE
YKR021W_YJL084C	1299	1301	0.295203	0.56348	FALSE	FALSE
YKR021W_YJL084C	1359	1361	0.232302	0.229315	FALSE	FALSE
YKR029C_YJL105W	21	30	0.0425416	5.48305e-07	FALSE	TRUE
YKR029C_YJL105W	323	338	9.83056e-07	0.134561	FALSE	TRUE
YKR029C_YJL105W	616	618	0.36042	0.230798	FALSE	TRUE
YKR034W_YJL110C	572	580	0.0041168	0.212102	FALSE	FALSE
YKR034W_YJL110C	762	763	0.908502	0.258554	FALSE	FALSE
YKR058W_YJL137C	560	562	0.757524	0.151214	FALSE	FALSE
YKR058W_YJL137C	583	588	0.81385	0.278796	FALSE	FALSE
YKR058W_YJL137C	861	865	0.035068	0.189368	FALSE	FALSE
YKR058W_YJL137C	875	879	0.280738	0.149076	FALSE	FALSE
YKR072C_YOR054C	190	194	0.0718021	0.0757015	FALSE	FALSE
YKR072C_YOR054C	322	330	0.0011362	0.0414255	FALSE	FALSE
YKR072C_YOR054C	342	349	0.000379882	0.247867	FALSE	FALSE
YKR075C_YOR062C	10	13	0.70236	1	FALSE	FALSE
YKR075C_YOR062C	320	322	0.0403321	0.0316954	FALSE	FALSE
YKR084C_YOR076C	228	230	0.528164	0.0151744	FALSE	TRUE
YKR084C_YOR076C	515	523	2.04597e-06	0.982573	FALSE	TRUE
YKR084C_YOR076C	589	593	0.58312	0.230368	FALSE	TRUE
YKR089C_YOR081C	703	707	0.712827	0.133472	FALSE	TRUE
YKR089C_YOR081C	786	789	0.545248	0.0900187	FALSE	TRUE
YKR089C_YOR081C	930	933	0.211615	0.267602	FALSE	TRUE
YKR096W_YIL151C	102	107	0.0213023	0.902794	TRUE	FALSE
YKR096W_YIL151C	119	121	0.0616438	0.400599	TRUE	FALSE
YKR096W_YIL151C	145	147	0.126578	0.625256	TRUE	FALSE
YKR096W_YIL151C	228	229	0.246996	0.213002	TRUE	FALSE
YKR096W_YIL151C	1193	1198	0.119829	0.0140967	TRUE	FALSE
YLR019W_YLL010C	4	12	0.00940203	0.0111026	FALSE	FALSE
YLR019W_YLL010C	307	310	0.0143162	0.0518643	FALSE	FALSE
YLR019W_YLL010C	370	379	0.811524	0.695647	FALSE	FALSE
YLR019W_YLL010C	388	389	1	1	FALSE	FALSE
YLR020C_YLL012W	89	93	0.819816	0.833938	FALSE	TRUE
YLR131C_YDR146C	268	281	0.216019	2.74867e-08	FALSE	TRUE
YLR131C_YDR146C	485	487	0.965852	0.0109925	FALSE	TRUE
YLR131C_YDR146C	493	497	0.218734	0.00139179	FALSE	TRUE
YLR131C_YDR146C	560	565	0.785697	0.35611	FALSE	TRUE
YLR131C_YDR146C	773	776	0.0942735	0.12492	FALSE	TRUE
YLR131C_YDR146C	852	853	1	0.381181	FALSE	TRUE
YLR131C_YDR146C	874	877	0.287042	0.00195589	FALSE	TRUE
YLR131C_YDR146C	989	991	0.520652	0.149795	FALSE	TRUE
YLR131C_YDR146C	1124	1127	0.0169443	0.0837068	FALSE	TRUE
YLR133W_YDR147W	111	116	0.716082	0.305418	FALSE	TRUE
YLR133W_YDR147W	133	136	1	0.0321511	FALSE	TRUE
YLR133W_YDR147W	652	658	0.921187	0.0185388	FALSE	TRUE
YLR133W_YDR147W	689	696	0.955106	0.00316918	FALSE	TRUE
YLR177W_YDR505C	141	148	0.0555246	0.140489	FALSE	TRUE
YLR177W_YDR505C	413	425	0.265759	0.0981778	FALSE	TRUE
YLR177W_YDR505C	665	670	0.0144649	0.348312	FALSE	TRUE
YLR177W_YDR505C	736	753	5.39741e-05	1.46512e-07	FALSE	TRUE
YLR187W_YNL278W	17	18	0.78352	0.922622	FALSE	FALSE
YLR187W_YNL278W	60	64	0.0361049	0.000470694	FALSE	FALSE
YLR187W_YNL278W	496	510	0.000729117	0.00482147	FALSE	FALSE
YLR187W_YNL278W	516	517	0.295762	1	FALSE	FALSE
YLR187W_YNL278W	533	534	0.00345272	0.531943	FALSE	FALSE
YLR187W_YNL278W	729	730	0.267554	0.803107	FALSE	FALSE
YLR187W_YNL278W	767	775	0.270261	0.0404653	FALSE	FALSE
YLR187W_YNL278W	884	887	0.300761	0.0622551	FALSE	FALSE
YLR187W_YNL278W	1039	1041	0.165453	0.103919	FALSE	FALSE
YLR187W_YNL278W	1390	1392	0.0733096	0.591597	FALSE	FALSE
YLR187W_YNL278W	1566	1569	0.823321	0.836236	FALSE	FALSE
YLR223C_YDR223W	7	12	0.926983	0.0136785	FALSE	TRUE
YLR223C_YDR223W	113	119	0.484835	0.0314293	FALSE	TRUE
YLR223C_YDR223W	317	321	0.34034	0.00168142	FALSE	TRUE
YLR223C_YDR223W	446	454	0.0915818	0.362954	FALSE	TRUE
YLR223C_YDR223W	802	808	0.287397	0.00562122	FALSE	TRUE
YLR223C_YDR223W	1002	1009	0.671898	0.169767	FALSE	TRUE
YLR248W_YGL158W	4	9	0.0334164	0.197908	FALSE	TRUE
YLR248W_YGL158W	616	635	0.00429303	7.58194e-10	FALSE	TRUE
YLR248W_YGL158W	661	666	0.231018	0.00810125	FALSE	TRUE
YLR248W_YGL158W	727	741	0.106994	0.0012342	FALSE	TRUE
YLR273C_YOR178C	417	420	0.00402595	0.550542	FALSE	FALSE
YLR273C_YOR178C	586	588	0.0918432	0.558168	FALSE	FALSE
YLR273C_YOR178C	1028	1030	0.89231	0.776417	FALSE	FALSE
YLR313C_YLL021W	245	254	0.06092	0.142914	FALSE	FALSE
YLR313C_YLL021W	1114	1122	0.0222314	0.620247	FALSE	FALSE
YLR328W_YGR010W	139	141	0.378914	1	FALSE	FALSE
YLR328W_YGR010W	191	195	0.17746	1	FALSE	FALSE
YLR332W_YGR023W	543	546	0.653705	0.970029	FALSE	TRUE
YLR353W_YGR041W	848	851	0.135883	0.0290455	FALSE	FALSE
YLR353W_YGR041W	959	965	0.154875	0.00118297	FALSE	FALSE
YLR356W_YGR049W	201	206	0.556974	0.00129285	FALSE	FALSE
YLR357W_YGR056W	386	391	0.502004	0.247992	TRUE	TRUE
YLR371W_YGR070W	310	312	0.276549	0.178773	FALSE	TRUE
YLR371W_YGR070W	412	415	0.593424	0.0334623	FALSE	TRUE
YLR371W_YGR070W	483	489	0.264588	0.0328483	FALSE	TRUE
YLR371W_YGR070W	597	601	0.966831	0.603653	FALSE	TRUE
YLR371W_YGR070W	635	638	0.603315	0.198063	FALSE	TRUE
YLR399C_YDL070W	820	823	0.336384	1	FALSE	TRUE
YLR399C_YDL070W	905	916	0.538245	0.00933106	FALSE	TRUE
YLR437C_YML058W	76	93	0.653565	0.00754122	TRUE	TRUE
YLR437C_YML058W	168	171	0.730651	0.638921	TRUE	TRUE
YLR437C_YML058W	211	213	0.964329	0.505369	TRUE	TRUE
YLR457C_YPR174C	23	32	0.0598079	0.0224563	TRUE	TRUE
YLR457C_YPR174C	296	303	0.129604	0.61073	TRUE	TRUE
YLR457C_YPR174C	314	322	0.00576792	0.198162	TRUE	TRUE
YLR457C_YPR174C	350	360	0.00120122	0.053567	TRUE	TRUE
YLR457C_YPR174C	382	395	0.485039	0.0199495	TRUE	TRUE
YML027W_YDR451C	125	129	0.184148	0.0461728	FALSE	FALSE
YML027W_YDR451C	533	535	0.579749	0.53587	FALSE	FALSE
YML034W_YDR458C	389	391	0.184001	0.218957	FALSE	TRUE
YML065W_YLR442C	48	51	0.220784	1	TRUE	TRUE
YML065W_YLR442C	71	76	0.726349	0.799391	TRUE	TRUE
YML065W_YLR442C	590	592	0.528383	0.619964	TRUE	TRUE
YML065W_YLR442C	659	667	0.0418477	0.00441448	TRUE	TRUE
YML074C_YLR449W	391	395	0.045369	0.106826	FALSE	FALSE
YML075C_YLR450W	1127	1138	0.0725698	7.50651e-05	FALSE	TRUE
YML081W_YJR127C	226	229	0.559341	0.526852	TRUE	TRUE
YML081W_YJR127C	396	398	0.623763	0.624735	TRUE	TRUE
YML081W_YJR127C	439	447	0.614765	0.0653637	TRUE	TRUE
YML081W_YJR127C	475	482	1	0.220811	TRUE	TRUE
YML081W_YJR127C	959	960	0.144067	0.498336	TRUE	TRUE
YML081W_YJR127C	1337	1340	0.775769	0.573484	TRUE	TRUE
YML109W_YMR273C	210	213	0.144393	0.203596	FALSE	FALSE
YML109W_YMR273C	324	337	0.000364533	0.0310661	FALSE	FALSE
YML109W_YMR273C	365	366	0.834974	0.441156	FALSE	FALSE
YML109W_YMR273C	393	408	0.0342355	0.0352851	FALSE	FALSE
YML109W_YMR273C	474	479	0.25103	0.350655	FALSE	FALSE
YML109W_YMR273C	522	525	0.111846	0.178695	FALSE	FALSE
YML109W_YMR273C	539	551	0.596428	0.00479088	FALSE	FALSE
YML109W_YMR273C	671	675	0.114001	0.161361	FALSE	FALSE
YML109W_YMR273C	884	892	0.0183441	0.00519841	FALSE	FALSE
YML109W_YMR273C	1109	1117	0.000642341	0.0518605	FALSE	FALSE
YML111W_YMR275C	21	23	0.628083	0.247962	FALSE	FALSE
YML111W_YMR275C	53	58	0.424763	0.819481	FALSE	FALSE
YML111W_YMR275C	206	212	0.150173	0.0719687	FALSE	FALSE
YML111W_YMR275C	543	548	0.1592	0.96731	FALSE	FALSE
YML111W_YMR275C	664	668	0.895379	0.427022	FALSE	FALSE
YML111W_YMR275C	683	691	0.42565	0.955754	FALSE	FALSE
YML111W_YMR275C	892	897	0.00855748	0.00264787	FALSE	FALSE
YMR031C_YKL050C	4	6	0.216329	0.299941	FALSE	TRUE
YMR031C_YKL050C	223	232	0.807844	0.38948	FALSE	TRUE
YMR031C_YKL050C	301	307	0.554142	0.76191	FALSE	TRUE
YMR031C_YKL050C	335	348	0.194774	0.00522359	FALSE	TRUE
YMR031C_YKL050C	367	374	0.796565	0.0754035	FALSE	TRUE
YMR031C_YKL050C	459	463	0.822499	0.252393	FALSE	TRUE
YMR031C_YKL050C	993	997	0.267261	0.911139	FALSE	TRUE
YMR047C_YKL068W	52	54	0.299475	0.656195	TRUE	TRUE
YMR047C_YKL068W	83	86	0.956514	0.44866	TRUE	TRUE
YMR047C_YKL068W	117	121	0.0154154	0.0786761	TRUE	TRUE
YMR047C_YKL068W	129	130	0.126587	0.0804551	TRUE	TRUE
YMR047C_YKL068W	175	178	0.787105	0.248885	TRUE	TRUE
YMR047C_YKL068W	200	202	0.128925	0.120367	TRUE	TRUE
YMR047C_YKL068W	218	222	0.345466	0.444306	TRUE	TRUE
YMR047C_YKL068W	340	342	0.0624005	0.272072	TRUE	TRUE
YMR047C_YKL068W	384	385	0.138575	0.364733	TRUE	TRUE
YMR047C_YKL068W	397	400	0.00596914	0.027445	TRUE	TRUE
YMR047C_YKL068W	459	462	0.305318	0.26358	TRUE	TRUE
YMR047C_YKL068W	476	479	0.397926	0.187944	TRUE	TRUE
YMR047C_YKL068W	492	494	0.766565	0.635268	TRUE	TRUE
YMR047C_YKL068W	509	511	0.390233	0.674733	TRUE	TRUE
YMR047C_YKL068W	531	532	1	1	TRUE	TRUE
YMR047C_YKL068W	548	552	0.400257	0.0602668	TRUE	TRUE
YMR047C_YKL068W	565	566	0.337769	1	TRUE	TRUE
YMR047C_YKL068W	586	589	0.0637706	0.2005	TRUE	TRUE
YMR047C_YKL068W	602	605	0.334537	0.337986	TRUE	TRUE
YMR047C_YKL068W	643	648	0.138912	0.0664795	TRUE	TRUE
YMR047C_YKL068W	672	673	0.119411	0.158772	TRUE	TRUE
YMR047C_YKL068W	685	691	0.0568945	0.117811	TRUE	TRUE
YMR047C_YKL068W	727	730	0.778792	0.914296	TRUE	TRUE
YMR047C_YKL068W	815	819	0.162833	0.1885	TRUE	TRUE
YMR047C_YKL068W	842	846	0.2058	0.443767	TRUE	TRUE
YMR047C_YKL068W	883	886	0.143826	0.480101	TRUE	TRUE
YMR047C_YKL068W	912	917	0.335118	0.46901	TRUE	TRUE
YMR047C_YKL068W	935	939	0.0157588	0.0655663	TRUE	TRUE
YMR047C_YKL068W	955	962	0.0587272	0.13783	TRUE	TRUE
YMR047C_YKL068W	973	977	0.428255	1	TRUE	TRUE
YMR047C_YKL068W	988	993	0.268145	0.256597	TRUE	TRUE
YMR047C_YKL068W	1010	1014	0.120064	0.0663001	TRUE	TRUE
YMR047C_YKL068W	1028	1035	0.251451	0.107853	TRUE	TRUE
YMR047C_YKL068W	1045	1048	0.256134	0.180127	TRUE	TRUE
YMR047C_YKL068W	1065	1071	0.884686	0.604989	TRUE	TRUE
YMR047C_YKL068W	1092	1096	0.480268	0.0370782	TRUE	TRUE
YMR047C_YKL068W	1113	1117	0.098106	0.25847	TRUE	TRUE
YMR047C_YKL068W	1134	1138	0.190581	0.262762	TRUE	TRUE
YMR047C_YKL068W	1154	1158	0.107346	0.148256	TRUE	TRUE
YMR047C_YKL068W	1179	1186	0.154171	0.881952	TRUE	TRUE
YMR047C_YKL068W	1200	1205	0.517762	0.0691592	TRUE	TRUE
YMR047C_YKL068W	1234	1238	0.039682	0.0160774	TRUE	TRUE
YMR047C_YKL068W	1290	1301	0.000869279	9.43311e-06	TRUE	TRUE
YMR047C_YKL068W	1323	1325	0.00544517	0.00171644	TRUE	TRUE
YMR047C_YKL068W	1339	1341	0.0677621	0.0531498	TRUE	TRUE
YMR047C_YKL068W	1352	1357	0.156475	0.263495	TRUE	TRUE
YMR047C_YKL068W	1413	1417	0.0241243	0.000507955	TRUE	TRUE
YMR047C_YKL068W	1466	1470	0.000176848	0.31777	TRUE	TRUE
YMR086W_YKL105C	35	43	0.467257	0.0398369	FALSE	TRUE
YMR086W_YKL105C	90	92	0.589245	0.315661	FALSE	TRUE
YMR086W_YKL105C	135	136	0.915263	0.112376	FALSE	TRUE
YMR086W_YKL105C	177	182	0.771926	0.226567	FALSE	TRUE
YMR086W_YKL105C	1065	1073	0.835499	0.000968477	FALSE	TRUE
YMR086W_YKL105C	1107	1124	0.780893	6.7191e-07	FALSE	TRUE
YMR086W_YKL105C	1253	1256	0.266	0.0573943	FALSE	TRUE
YMR086W_YKL105C	1343	1345	1	0.0965416	FALSE	TRUE
YMR086W_YKL105C	1375	1379	0.0879497	0.0502393	FALSE	TRUE
YMR086W_YKL105C	1459	1467	0.655469	0.0361018	FALSE	TRUE
YMR086W_YKL105C	1501	1505	0.665525	0.242065	FALSE	TRUE
YMR104C_YKL126W	10	16	0.399434	0.615808	FALSE	FALSE
YMR104C_YKL126W	88	96	0.000245875	0.00174367	FALSE	FALSE
YMR104C_YKL126W	472	474	0.130546	0.173979	FALSE	FALSE
YMR104C_YKL126W	485	489	0.858194	0.750479	FALSE	FALSE
YMR109W_YKL129C	1032	1034	0.293991	0.180198	FALSE	FALSE
YMR109W_YKL129C	1131	1138	9.06656e-08	0.0497707	FALSE	FALSE
YMR109W_YKL129C	1449	1452	0.448669	0.96688	FALSE	FALSE
YMR115W_YKL133C	18	21	0.644807	0.489373	TRUE	TRUE
YMR124W_YLR031W	23	28	0.285874	0.0138375	FALSE	FALSE
YMR124W_YLR031W	167	171	0.0228475	0.0866306	FALSE	FALSE
YMR124W_YLR031W	223	227	1	0.0898566	FALSE	FALSE
YMR124W_YLR031W	249	254	0.48692	0.0793914	FALSE	FALSE
YMR124W_YLR031W	273	279	0.188732	0.00100817	FALSE	FALSE
YMR153W_YDL088C	55	59	0.33065	1	TRUE	TRUE
YMR153W_YDL088C	81	83	0.00581721	0.000811835	TRUE	TRUE
YMR153W_YDL088C	149	154	0.286741	0.054447	TRUE	TRUE
YMR153W_YDL088C	218	219	1	0.00809644	TRUE	TRUE
YMR153W_YDL088C	371	375	0.193726	0.459622	TRUE	TRUE
YMR153W_YDL088C	428	438	0.0496553	0.406637	TRUE	TRUE
YMR181C_YPL229W	79	80	0.0795839	0.389499	FALSE	FALSE
YMR181C_YPL229W	343	354	0.42054	0.837548	FALSE	FALSE
YMR198W_YPL253C	5	10	0.65911	0.0230385	TRUE	TRUE
YMR198W_YPL253C	30	31	0.821957	0.60083	TRUE	TRUE
YMR198W_YPL253C	65	67	0.142295	0.577268	TRUE	TRUE
YMR198W_YPL253C	150	152	0.000826676	0.147992	TRUE	TRUE
YMR198W_YPL253C	606	610	0.00118782	0.345837	TRUE	TRUE
YMR206W_YNR014W	227	230	0.0291068	0.0879103	FALSE	FALSE
YMR206W_YNR014W	383	401	0.933769	0.371297	FALSE	FALSE
YMR237W_YOR299W	942	944	0.262821	0.814602	FALSE	FALSE
YMR264W_YML101C	20	24	0.679056	0.684185	TRUE	TRUE
YMR285C_YML118W	119	126	0.672302	0.596269	FALSE	TRUE
YMR295C_YGR273C	106	123	0.136824	0.312416	FALSE	TRUE
YMR295C_YGR273C	248	252	0.942582	0.088481	FALSE	TRUE
YMR295C_YGR273C	271	282	0.302141	0.0288977	FALSE	TRUE
YMR310C_YGR283C	4	6	0.909818	0.253829	FALSE	FALSE
YMR310C_YGR283C	137	140	1	1	FALSE	FALSE
YMR310C_YGR283C	384	388	0.0281532	0.240347	FALSE	FALSE
YNL008C_YMR119W	527	531	0.933057	0.0884179	TRUE	TRUE
YNL008C_YMR119W	772	775	0.267473	0.284058	TRUE	TRUE
YNL008C_YMR119W	826	829	0.234855	0.319466	TRUE	TRUE
YNL008C_YMR119W	863	867	0.246953	0.0122662	TRUE	TRUE
YNL047C_YIL105C	177	179	0.10811	0.909818	FALSE	FALSE
YNL047C_YIL105C	363	366	0.0631452	0.353792	FALSE	FALSE
YNL049C_YIL109C	5	14	0.721987	0.813972	TRUE	TRUE
YNL049C_YIL109C	103	105	0.131193	0.152794	TRUE	TRUE
YNL058C_YIL117C	431	436	0.57898	0.371244	FALSE	FALSE
YNL068C_YIL131C	256	259	0.155153	0.143564	FALSE	TRUE
YNL068C_YIL131C	840	850	0.0385776	1.40095e-06	FALSE	TRUE
YNL068C_YIL131C	916	932	2.35807e-05	5.92721e-06	FALSE	TRUE
YNL108C_YOR110W	293	298	0.129198	0.0979839	FALSE	TRUE
YNL116W_YHR115C	383	388	0.248412	0.0899344	TRUE	FALSE
YNL116W_YHR115C	435	440	0.425301	0.496981	TRUE	FALSE
YNL121C_YHR117W	69	72	0.0194671	0.3409	TRUE	TRUE
YNL156C_YHR133C	40	44	0.0423574	0.385833	TRUE	TRUE
YNL156C_YHR133C	46	52	0.781869	0.858737	TRUE	TRUE
YNL173C_YHR146W	156	160	0.47838	0.187136	FALSE	FALSE
YNL173C_YHR146W	1277	1282	1	0.377886	FALSE	FALSE
YNL173C_YHR146W	2319	2325	0.0214853	0.83993	FALSE	FALSE
YNL183C_YDL214C	34	44	0.102142	0.223516	FALSE	TRUE
YNL183C_YDL214C	144	145	0.842214	0.582194	FALSE	TRUE
YNL183C_YDL214C	170	173	0.61007	0.0191764	FALSE	TRUE
YNL183C_YDL214C	238	251	0.233689	3.10462e-05	FALSE	TRUE
YNL183C_YDL214C	370	380	0.969603	0.0252175	FALSE	TRUE
YNL183C_YDL214C	442	445	1	0.0195689	FALSE	TRUE
YNL183C_YDL214C	476	480	0.0176968	0.00321005	FALSE	TRUE
YNL183C_YDL214C	503	517	0.0325622	0.000106421	FALSE	TRUE
YNL183C_YDL214C	533	536	0.905006	0.912246	FALSE	TRUE
YNL293W_YOL112W	112	114	0.146259	0.0197031	TRUE	FALSE
YNL293W_YOL112W	262	266	0.0684682	0.0821157	TRUE	FALSE
YNL293W_YOL112W	304	313	0.609718	0.415153	TRUE	FALSE
YNL293W_YOL112W	339	343	0.106038	0.156456	TRUE	FALSE
YNL298W_YOL113W	4	7	0.493576	0.315061	FALSE	TRUE
YNL298W_YOL113W	19	25	0.830732	0.0343744	FALSE	TRUE
YNL298W_YOL113W	553	562	0.638603	0.00999226	FALSE	TRUE
YNL298W_YOL113W	584	586	0.837322	0.0769091	FALSE	TRUE
YNL298W_YOL113W	783	786	0.184772	0.244481	FALSE	TRUE
YNL298W_YOL113W	827	832	0.73532	0.262259	FALSE	TRUE
YNL299W_YOL115W	78	83	0.602419	1.42254e-05	TRUE	FALSE
YNL299W_YOL115W	177	194	0.800356	0.790291	TRUE	FALSE
YNL299W_YOL115W	592	596	0.104529	0.42377	TRUE	FALSE
YNL309W_YOL131W	237	241	0.446102	0.362124	FALSE	FALSE
YNL309W_YOL131W	300	315	0.34289	0.00257562	FALSE	FALSE
YNL309W_YOL131W	342	346	0.966831	0.577019	FALSE	FALSE
YNR019W_YCR048W	36	39	0.0567217	0.24081	FALSE	TRUE
YNR019W_YCR048W	198	199	0.367502	1	FALSE	TRUE
YNR019W_YCR048W	207	210	0.637356	0.302625	FALSE	TRUE
YNR019W_YCR048W	459	463	0.797313	0.450333	FALSE	TRUE
YNR019W_YCR048W	473	474	0.182412	0.10693	FALSE	TRUE
YNR031C_YCR073C	175	179	0.306832	0.322007	FALSE	TRUE
YNR031C_YCR073C	246	248	0.341008	0.366622	FALSE	TRUE
YNR031C_YCR073C	514	523	0.383639	0.373469	FALSE	TRUE
YNR031C_YCR073C	1404	1406	0.177651	1	FALSE	TRUE
YNR047W_YCR091W	82	93	0.762396	0.436227	FALSE	TRUE
YNR047W_YCR091W	279	285	0.169196	0.331881	FALSE	TRUE
YNR047W_YCR091W	370	378	0.133652	0.0359974	FALSE	TRUE
YNR047W_YCR091W	549	556	0.795095	0.453755	FALSE	TRUE
YNR047W_YCR091W	719	728	0.535311	0.00910533	FALSE	TRUE
YOL024W_YFR017C	38	42	0.0563827	0.835282	FALSE	FALSE
YOL028C_YIR018W	109	117	0.00524641	0.00399251	FALSE	FALSE
YOL043C_YAL015C	477	481	0.0146048	0.0552422	FALSE	TRUE
YOL045W_YAL017W	369	377	0.000112406	0.013765	TRUE	FALSE
YOL045W_YAL017W	429	432	0.594755	0.429565	TRUE	FALSE
YOL045W_YAL017W	825	830	0.0288963	0.692553	TRUE	FALSE
YOL045W_YAL017W	1350	1353	0.0543818	1	TRUE	FALSE
YOL045W_YAL017W	1370	1379	0.543166	1	TRUE	FALSE
YOL059W_YDL022W	96	108	1.27355e-09	0.0350303	TRUE	FALSE
YOL066C_YDL036C	96	104	0.0941544	0.00808412	FALSE	FALSE
YOL068C_YDL042C	63	66	0.882677	0.928696	FALSE	FALSE
YOL091W_YBR148W	370	372	0.184375	0.152493	FALSE	TRUE
YOL091W_YBR148W	489	493	0.407136	0.451346	FALSE	TRUE
YOR019W_YDR475C	579	581	0.453758	0.456726	FALSE	FALSE
YOR019W_YDR475C	824	827	0.117617	0.390206	FALSE	FALSE
YOR019W_YDR475C	917	923	0.0509821	0.0336013	FALSE	FALSE
YOR019W_YDR475C	935	938	0.0258188	0.631691	FALSE	FALSE
YOR019W_YDR475C	1044	1046	0.113147	0.0126747	FALSE	FALSE
YOR019W_YDR475C	1101	1103	0.0936553	0.42431	FALSE	FALSE
YOR019W_YDR475C	1207	1214	0.268387	0.000202306	FALSE	FALSE
YOR042W_YDR273W	174	177	0.883793	0.125184	FALSE	TRUE
YOR042W_YDR273W	280	291	0.792457	1.43801e-05	FALSE	TRUE
YOR042W_YDR273W	472	477	0.96731	0.000593009	FALSE	TRUE
YOR042W_YDR273W	570	575	0.164523	0.0221243	FALSE	TRUE
YOR042W_YDR273W	676	680	0.376489	0.00874673	FALSE	TRUE
YOR066W_YKR077W	181	191	0.00882084	0.252749	FALSE	FALSE
YOR066W_YKR077W	281	286	0.308514	0.482996	FALSE	FALSE
YOR066W_YKR077W	341	352	0.111689	0.0831078	FALSE	FALSE
YOR066W_YKR077W	441	444	0.088722	0.350139	FALSE	FALSE
YOR066W_YKR077W	731	735	0.385663	0.0263459	FALSE	FALSE
YOR069W_YKR078W	6	14	0.822078	0.473657	TRUE	TRUE
YOR069W_YKR078W	48	49	0.12979	0.0674116	TRUE	TRUE
YOR069W_YKR078W	144	150	0.109423	0.0170826	TRUE	TRUE
YOR069W_YKR078W	220	227	0.191345	0.310326	TRUE	TRUE
YOR069W_YKR078W	254	257	0.950728	0.824987	TRUE	TRUE
YOR069W_YKR078W	303	307	0.055745	0.0424255	TRUE	TRUE
YOR083W_YKR091W	68	75	0.00923213	0.00439037	FALSE	TRUE
YOR083W_YKR091W	162	168	0.220554	0.170194	FALSE	TRUE
YOR083W_YKR091W	258	262	0.13342	0.365174	FALSE	TRUE
YOR083W_YKR091W	313	328	0.0457699	0.00466241	FALSE	TRUE
YOR083W_YKR091W	343	344	0.267386	0.181534	FALSE	TRUE
YOR083W_YKR091W	388	403	0.00182001	4.72426e-06	FALSE	TRUE
YOR086C_YNL087W	207	209	0.241549	0.0217271	FALSE	TRUE
YOR108W_YNL104C	28	39	0.238706	1	FALSE	FALSE
YOR127W_YDR379W	283	288	0.595517	0.286854	FALSE	TRUE
YOR127W_YDR379W	401	406	0.0156433	0.0197115	FALSE	TRUE
YOR127W_YDR379W	598	604	0.161613	0.00066844	FALSE	TRUE
YOR127W_YDR379W	751	754	0.0915257	0.141688	FALSE	TRUE
YOR127W_YDR379W	934	938	0.166401	0.72248	FALSE	TRUE
YOR127W_YDR379W	1080	1087	0.000680621	0.118366	FALSE	TRUE
YOR127W_YDR379W	1215	1221	0.000270226	0.222053	FALSE	TRUE
YOR127W_YDR379W	1277	1280	0.317587	0.131859	FALSE	TRUE
YOR127W_YDR379W	1309	1312	0.256139	0.470726	FALSE	TRUE
YOR127W_YDR379W	1472	1476	0.0498127	0.12633	FALSE	TRUE
YOR127W_YDR379W	1561	1567	0.129621	0.0745653	FALSE	TRUE
YOR134W_YDR389W	104	107	0.196696	0.502765	TRUE	FALSE
YOR134W_YDR389W	1052	1060	0.00143432	0.167271	TRUE	FALSE
YOR134W_YDR389W	1092	1094	0.360361	0.868307	TRUE	FALSE
YOR134W_YDR389W	1290	1302	0.00308436	0.302301	TRUE	FALSE
YOR173W_YLR270W	374	377	0.273174	0.0556554	FALSE	FALSE
YOR227W_YPL137C	72	87	0.203062	0.336572	FALSE	FALSE
YOR227W_YPL137C	486	487	0.334412	0.267187	FALSE	FALSE
YOR227W_YPL137C	522	527	0.0274772	1	FALSE	FALSE
YOR227W_YPL137C	709	722	0.0655084	0.903678	FALSE	FALSE
YOR227W_YPL137C	1185	1197	0.324152	0.424656	FALSE	FALSE
YOR227W_YPL137C	1344	1348	0.0820209	0.159762	FALSE	FALSE
YOR231W_YPL140C	152	158	0.361613	0.485571	FALSE	FALSE
YOR233W_YPL141C	97	121	0.238807	0.123787	TRUE	FALSE
YOR233W_YPL141C	534	537	0.0434228	0.0817683	TRUE	FALSE
YOR233W_YPL141C	561	566	0.00843803	0.168315	TRUE	FALSE
YOR233W_YPL141C	573	583	1.56982e-06	0.127808	TRUE	FALSE
YOR233W_YPL141C	649	652	0.000474405	0.125203	TRUE	FALSE
YOR233W_YPL141C	670	679	5.8912e-05	0.00176393	TRUE	FALSE
YOR233W_YPL141C	717	719	0.547365	0.806576	TRUE	FALSE
YOR233W_YPL141C	769	779	0.0339919	0.175497	TRUE	FALSE
YOR233W_YPL141C	1169	1178	0.445802	0.0491154	TRUE	FALSE
YOR233W_YPL141C	1356	1360	0.455984	0.0459276	TRUE	FALSE
YOR233W_YPL141C	1390	1406	0.0684239	0.00461039	TRUE	FALSE
YOR316C_YMR243C	195	199	0.758931	0.215745	FALSE	FALSE
YOR316C_YMR243C	249	255	0.181747	0.0129757	FALSE	FALSE
YOR316C_YMR243C	572	575	0.305989	0.601184	FALSE	FALSE
YOR324C_YAL028W	164	166	0.4546	0.165859	FALSE	FALSE
YOR324C_YAL028W	276	283	0.629151	0.702386	FALSE	FALSE
YOR326W_YAL029C	1126	1128	0.0242674	0.0908338	FALSE	TRUE
YOR326W_YAL029C	1148	1151	0.0147136	0.258661	FALSE	TRUE
YOR338W_YAL034C	156	163	0.09374	0.501466	FALSE	TRUE
YOR338W_YAL034C	329	333	0.000823257	0.000346882	FALSE	TRUE
YOR338W_YAL034C	407	409	0.330853	0.232137	FALSE	TRUE
YPL026C_YDR247W	510	513	0.163344	0.971221	TRUE	TRUE
YPL026C_YDR247W	659	667	0.00825576	0.0425856	TRUE	TRUE
YPL105C_YBR172C	15	18	0.154696	0.0306556	TRUE	FALSE
YPL105C_YBR172C	51	53	0.265633	0.167783	TRUE	FALSE
YPL105C_YBR172C	81	83	0.403812	0.162741	TRUE	FALSE
YPL105C_YBR172C	204	206	0.546869	0.630998	TRUE	FALSE
YPL105C_YBR172C	633	637	0.718421	0.00311791	TRUE	FALSE
YPL105C_YBR172C	696	702	0.062057	0.0556132	TRUE	FALSE
YPL105C_YBR172C	753	763	0.436953	0.10662	TRUE	FALSE
YPL105C_YBR172C	788	794	0.745748	0.747416	TRUE	FALSE
YPL119C_YOR204W	109	117	0.189657	0.616957	TRUE	FALSE
YPL119C_YOR204W	721	728	0.0346818	0.132136	TRUE	FALSE
YPL119C_YOR204W	752	755	0.10957	0.508764	TRUE	FALSE
YPL119C_YOR204W	812	815	0.0911852	0.566948	TRUE	FALSE
YPL145C_YOR237W	429	438	0.345664	0.802638	TRUE	TRUE
YPL145C_YOR237W	465	468	0.374909	0.485834	TRUE	TRUE
YPL176C_YOR256C	22	26	0.0194524	0.103791	FALSE	TRUE
YPL176C_YOR256C	54	61	0.971741	0.170264	FALSE	TRUE
YPL177C_YGL096W	204	206	0.864029	0.352466	FALSE	FALSE
YPL187W_YGL089C	107	111	0.421188	0.953313	FALSE	FALSE
YPL224C_YMR177W	84	87	0.0454692	0.129546	FALSE	FALSE
YPL224C_YMR177W	147	150	0.00948805	0.042937	FALSE	FALSE
YPL224C_YMR177W	219	221	0.885137	0.933505	FALSE	FALSE
YPL224C_YMR177W	227	230	0.666171	0.90821	FALSE	FALSE
YPL228W_YMR180C	15	22	0.368392	0.58028	FALSE	TRUE
YPL232W_YMR183C	6	8	0.378895	0.338618	TRUE	FALSE
YPL232W_YMR183C	22	25	0.619877	0.249058	TRUE	FALSE
YPL249C_YMR192W	524	527	0.700637	0.951343	FALSE	TRUE
YPL249C_YMR192W	593	597	0.802953	0.015919	FALSE	TRUE
YPR030W_YBL101C	50	51	0.296187	0.270516	FALSE	FALSE
YPR030W_YBL101C	1195	1202	0.0145128	0.652108	FALSE	FALSE
YPR030W_YBL101C	1357	1358	0.0758025	0.217863	FALSE	FALSE
YPR032W_YBL106C	1127	1129	0.0092739	0.563689	FALSE	FALSE
YPR111W_YGR092W	88	92	0.721974	0.319501	FALSE	FALSE
YPR111W_YGR092W	729	735	0.098601	0.34322	FALSE	FALSE
YPR115W_YGR097W	58	62	0.00120592	0.588692	TRUE	TRUE
YPR115W_YGR097W	107	108	0.00761358	0.134476	TRUE	TRUE
YPR115W_YGR097W	114	115	0.179073	0.00738143	TRUE	TRUE
YPR115W_YGR097W	1044	1046	0.0451483	0.352077	TRUE	TRUE
YPR115W_YGR097W	1078	1079	0.0819584	0.190402	TRUE	TRUE
YPR115W_YGR097W	1092	1093	0.587775	1	TRUE	TRUE
YPR115W_YGR097W	1122	1124	0.219097	0.317256	TRUE	TRUE
YPR115W_YGR097W	1128	1129	0.257335	0.37865	TRUE	TRUE
YPR115W_YGR097W	1193	1199	0.0869802	0.330141	TRUE	TRUE
YPR115W_YGR097W	1306	1308	0.0209796	0.0317772	TRUE	TRUE
YPR115W_YGR097W	1476	1480	0.0997579	0.572512	TRUE	TRUE
YPR154W_YGR136W	232	235	0.883793	0.203542	FALSE	FALSE
YPR154W_YGR136W	366	385	0.864493	0.00901059	FALSE	FALSE
YPR159W_YGR143W	5	9	0.242213	0.511809	FALSE	FALSE
YPR159W_YGR143W	65	69	0.443394	0.877444	FALSE	FALSE
YPR159W_YGR143W	106	108	0.237798	0.0374095	FALSE	FALSE
YPR159W_YGR143W	156	164	0.968706	0.494629	FALSE	FALSE
YPR159W_YGR143W	240	244	0.912393	0.850532	FALSE	FALSE
YPR159W_YGR143W	297	299	0.140342	0.0676169	FALSE	FALSE

## Sheet: Motifs_SCP
Table S1B. Motif predictions on the lineage preceeding the whole-genome duplication (WGD) and the associated p-values for changes in constraints in single-copy proteins. Each motif is represented by the identity of the S. cerevisiae systematic name of the protein containing them, its position within the alignment of the species that diverged prior to the WGD and the corresponding p-values obtaine…
Gene	Start	Stop	P-value	Protein significant
YAL001C	450	453	0.0594046	FALSE
YAL001C	455	456	0.413672	FALSE
YAL001C	687	690	0.0659695	FALSE
YAL002W	57	60	0.0172456	FALSE
YAL009W	247	257	0.103897	FALSE
YAL010C	523	533	0.0522526	TRUE
YAL011W	13	15	0.116858	FALSE
YAL011W	75	77	0.731156	FALSE
YAL011W	83	86	0.18507	FALSE
YAL011W	1087	1089	0.749794	FALSE
YAL013W	196	204	0.441401	FALSE
YAL013W	226	234	0.643295	FALSE
YAL013W	264	268	0.321718	FALSE
YAL013W	928	934	0.00834113	FALSE
YAL019W	51	58	0.0192749	FALSE
YAL019W	67	69	1	FALSE
YAL019W	263	268	0.033691	FALSE
YAL019W	303	306	0.894003	FALSE
YAL019W	314	318	0.215527	FALSE
YAL019W	357	364	0.104315	FALSE
YAL019W	477	478	0.0437455	FALSE
YAL019W	643	645	0.153721	FALSE
YAL019W	1364	1368	0.101866	FALSE
YAL024C	377	384	0.761658	FALSE
YAL024C	412	417	0.519885	FALSE
YAL024C	602	608	0.967782	FALSE
YAL024C	690	699	0.542172	FALSE
YAL024C	737	745	0.496091	FALSE
YAL024C	766	779	0.344032	FALSE
YAL024C	881	890	0.375431	FALSE
YAL024C	1162	1173	0.774638	FALSE
YAL024C	1207	1210	0.186347	FALSE
YAL024C	1215	1217	0.783979	FALSE
YAL024C	1373	1379	0.332355	FALSE
YAL024C	1470	1472	0.196067	FALSE
YAL024C	1474	1476	0.660851	FALSE
YAL024C	1597	1602	0.350276	FALSE
YAL024C	1725	1737	0.0172073	FALSE
YAL024C	1833	1842	0.804363	FALSE
YAL024C	1926	1927	0.072027	FALSE
YAL025C	328	338	0.732918	FALSE
YAL026C	39	45	0.615865	FALSE
YAL026C	123	128	0.822368	FALSE
YAL026C	233	237	0.469463	FALSE
YAL027W	230	233	0.275909	FALSE
YAL027W	267	269	0.366756	FALSE
YAL027W	292	297	0.920036	FALSE
YAL031C	744	749	0.562814	FALSE
YAL031C	956	958	0.278421	FALSE
YAL031C	961	962	0.434196	FALSE
YAL031C	1094	1098	0.00697	FALSE
YAL031C	1215	1219	0.0220199	FALSE
YAL032C	18	25	0.627324	FALSE
YAL032C	222	225	0.876576	FALSE
YAL032C	262	264	0.0505722	FALSE
YAL034W-A	243	246	0.578784	FALSE
YAL034W-A	292	296	0.724143	FALSE
YAL035W	4	7	0.496885	FALSE
YAL035W	72	77	0.627514	FALSE
YAL035W	80	83	0.378423	FALSE
YAL035W	311	321	0.702729	FALSE
YAL035W	359	366	0.226861	FALSE
YAL039C	28	34	0.102793	FALSE
YAL039C	60	67	0.82496	FALSE
YAL039C	95	99	0.742586	FALSE
YAL040C	337	344	0.385861	FALSE
YAL040C	487	490	0.440325	FALSE
YAL040C	537	540	0.398944	FALSE
YAL040C	553	555	0.39224	FALSE
YAL040C	653	657	0.632678	FALSE
YAL041W	28	32	0.85235	FALSE
YAL041W	123	126	0.219371	FALSE
YAL041W	148	152	0.203107	FALSE
YAL041W	648	649	0.547022	FALSE
YAL041W	701	709	0.42355	FALSE
YAL041W	825	827	0.343318	FALSE
YAL042W	154	161	0.288687	TRUE
YAL043C	55	56	0.111984	TRUE
YAL043C	451	452	0.027344	TRUE
YAL043C	609	612	0.432864	TRUE
YAL044W-A	52	62	0.140261	FALSE
YAL044W-A	135	147	0.0523705	FALSE
YAL046C	45	51	0.596349	FALSE
YAL046C	81	84	0.598144	FALSE
YAL047C	221	226	0.395252	FALSE
YAL047C	276	277	0.571524	FALSE
YAL049C	9	11	0.41449	FALSE
YAL059W	67	73	0.00461696	FALSE
YAL059W	103	115	0.751642	FALSE
YAL059W	134	135	1	FALSE
YAL059W	266	271	0.615008	FALSE
YAL059W	273	277	0.802822	FALSE
YAR002W	58	61	0.282906	FALSE
YAR002W	133	136	0.10458	FALSE
YAR002W	196	208	0.847037	FALSE
YAR002W	215	222	0.0716091	FALSE
YAR002W	304	306	0.916787	FALSE
YAR002W	339	346	0.655214	FALSE
YAR002W	413	424	0.397661	FALSE
YAR002W	452	457	0.93515	FALSE
YAR002W	790	803	0.671275	FALSE
YAR007C	207	209	0.916482	FALSE
YAR014C	87	93	0.313515	FALSE
YAR014C	260	262	0.320851	FALSE
YAR014C	486	514	0.001147	FALSE
YAR014C	603	611	0.0405048	FALSE
YAR014C	685	688	0.417293	FALSE
YAR014C	712	718	0.631201	FALSE
YAR014C	728	734	0.805882	FALSE
YAR014C	1274	1283	0.697222	FALSE
YAR018C	475	481	0.238546	FALSE
YAR019C	245	252	0.0847266	FALSE
YAR019C	588	593	0.248292	FALSE
YAR019C	631	632	0.627186	FALSE
YAR019C	1378	1382	0.438053	FALSE
YAR035W	859	868	0.0270439	FALSE
YBL004W	1701	1705	0.241913	FALSE
YBL007C	125	133	0.955754	FALSE
YBL007C	247	251	0.192776	FALSE
YBL007C	290	297	0.744415	FALSE
YBL007C	369	376	0.127187	FALSE
YBL007C	641	644	0.854076	FALSE
YBL007C	957	959	0.606131	FALSE
YBL007C	990	1001	0.12173	FALSE
YBL007C	1025	1038	0.401929	FALSE
YBL007C	1063	1070	0.787095	FALSE
YBL007C	1334	1338	0.859955	FALSE
YBL007C	1363	1365	0.46736	FALSE
YBL007C	1399	1402	0.966345	FALSE
YBL007C	1479	1482	0.692197	FALSE
YBL007C	1489	1493	0.368189	FALSE
YBL007C	1510	1511	1	FALSE
YBL007C	1542	1544	0.89231	FALSE
YBL007C	1555	1558	0.366608	FALSE
YBL007C	1588	1591	0.566948	FALSE
YBL007C	1603	1607	0.0625884	FALSE
YBL007C	1710	1712	0.481628	FALSE
YBL007C	1770	1773	0.273747	FALSE
YBL007C	1811	1824	0.836391	FALSE
YBL007C	1842	1856	0.429759	FALSE
YBL010C	177	184	0.310354	FALSE
YBL013W	45	61	0.138795	TRUE
YBL013W	80	90	0.458596	TRUE
YBL014C	562	564	0.931767	FALSE
YBL014C	1154	1156	0.965852	FALSE
YBL014C	1271	1273	0.305132	FALSE
YBL018C	30	32	0.581663	FALSE
YBL019W	466	469	0.924834	FALSE
YBL019W	479	484	0.19279	FALSE
YBL019W	506	509	0.0716332	FALSE
YBL022C	107	112	0.61665	FALSE
YBL023C	70	71	0.474489	FALSE
YBL023C	84	86	1	FALSE
YBL023C	130	132	1	FALSE
YBL023C	158	161	0.629059	FALSE
YBL023C	271	273	0.931767	FALSE
YBL023C	290	299	0.483357	FALSE
YBL024W	34	39	0.0604295	FALSE
YBL024W	473	478	0.00781347	FALSE
YBL025W	267	268	1	FALSE
YBL028C	169	179	0.159368	FALSE
YBL031W	49	58	0.92454	FALSE
YBL031W	153	157	0.176623	FALSE
YBL031W	207	216	0.705943	FALSE
YBL031W	241	244	0.137475	FALSE
YBL031W	289	293	0.233295	FALSE
YBL031W	410	416	0.510151	FALSE
YBL031W	482	485	0.687265	FALSE
YBL032W	369	372	0.127929	FALSE
YBL032W	383	385	0.0971725	FALSE
YBL034C	191	196	0.0953026	FALSE
YBL034C	803	804	0.688787	FALSE
YBL034C	844	847	0.679251	FALSE
YBL034C	886	889	0.905006	FALSE
YBL034C	1006	1008	0.00103305	FALSE
YBL034C	1017	1021	0.0324064	FALSE
YBL034C	1482	1484	0.729959	FALSE
YBL035C	76	77	1	FALSE
YBL035C	174	178	0.428298	FALSE
YBL035C	232	234	0.502668	FALSE
YBL035C	588	592	0.953105	FALSE
YBL036C	42	50	0.690202	FALSE
YBL037W	830	833	0.283644	FALSE
YBL037W	1054	1055	1	FALSE
YBL037W	1059	1060	0.908502	FALSE
YBL046W	179	186	0.379833	FALSE
YBL046W	211	213	0.173783	FALSE
YBL046W	286	288	0.855869	FALSE
YBL046W	374	382	0.293929	FALSE
YBL046W	403	412	0.171775	FALSE
YBL046W	446	448	0.564554	FALSE
YBL046W	471	473	0.916482	FALSE
YBL046W	506	511	0.163017	FALSE
YBL047C	521	524	0.44586	FALSE
YBL047C	551	559	0.183253	FALSE
YBL047C	592	595	0.680834	FALSE
YBL047C	1019	1026	0.0196809	FALSE
YBL047C	1456	1458	0.882103	FALSE
YBL047C	1530	1533	0.205258	FALSE
YBL047C	1686	1695	0.240944	FALSE
YBL047C	1780	1792	0.473242	FALSE
YBL051C	512	515	0.044573	FALSE
YBL051C	714	718	0.00550776	FALSE
YBL051C	743	750	0.00351575	FALSE
YBL051C	841	842	0.213664	FALSE
YBL051C	1053	1056	0.0546779	FALSE
YBL052C	40	42	0.90012	TRUE
YBL052C	44	50	0.845636	TRUE
YBL052C	70	73	0.169541	TRUE
YBL052C	162	166	0.272706	TRUE
YBL052C	250	255	0.179334	TRUE
YBL052C	644	653	0.0251713	TRUE
YBL052C	690	692	0.0277488	TRUE
YBL052C	699	704	0.209309	TRUE
YBL052C	715	717	0.23659	TRUE
YBL055C	447	453	0.811102	FALSE
YBL057C	71	73	0.0145767	FALSE
YBL058W	212	221	0.518462	FALSE
YBL074C	188	201	0.214079	FALSE
YBL081W	149	151	0.221655	FALSE
YBL081W	297	301	0.0110056	FALSE
YBL081W	518	527	0.9071	FALSE
YBL084C	527	528	0.405525	FALSE
YBL084C	638	639	0.952164	FALSE
YBL086C	390	394	0.0642652	FALSE
YBL088C	57	62	0.496082	FALSE
YBL090W	436	437	0.3721	FALSE
YBL093C	148	150	0.753053	FALSE
YBL097W	285	291	0.781792	FALSE
YBL097W	493	495	0.586911	FALSE
YBL097W	633	645	0.282765	FALSE
YBL097W	858	864	0.567371	FALSE
YBL102W	46	49	0.936192	FALSE
YBL102W	89	91	0.501623	FALSE
YBL103C	97	99	0.699916	FALSE
YBL103C	133	138	0.914663	FALSE
YBL103C	233	238	0.312286	FALSE
YBL103C	281	288	0.748739	FALSE
YBL103C	294	298	0.775393	FALSE
YBL103C	318	322	0.552099	FALSE
YBL103C	528	533	0.0458737	FALSE
YBL103C	570	578	0.0238261	FALSE
YBL103C	582	589	0.648447	FALSE
YBL104C	498	500	0.283749	FALSE
YBL104C	941	952	0.595905	FALSE
YBL104C	994	996	0.16956	FALSE
YBL104C	1014	1020	0.419218	FALSE
YBL104C	1023	1033	0.878823	FALSE
YBL105C	786	790	0.172933	FALSE
YBL107C	159	166	0.750013	FALSE
YBR003W	78	84	0.582137	FALSE
YBR003W	91	93	0.91945	FALSE
YBR007C	26	27	0.316245	FALSE
YBR007C	90	93	0.0501127	FALSE
YBR007C	102	107	0.406897	FALSE
YBR007C	169	171	0.141355	FALSE
YBR007C	311	314	0.497717	FALSE
YBR007C	648	651	0.836236	FALSE
YBR007C	714	715	0.0733724	FALSE
YBR023C	24	31	0.41196	TRUE
YBR023C	123	129	0.234894	TRUE
YBR023C	636	643	0.0955483	TRUE
YBR028C	4	10	0.220567	FALSE
YBR028C	120	126	0.228678	FALSE
YBR028C	509	515	0.033534	FALSE
YBR028C	650	659	1	FALSE
YBR030W	4	8	0.966831	FALSE
YBR036C	250	253	0.789568	FALSE
YBR040W	312	315	0.40372	FALSE
YBR040W	481	486	0.232882	FALSE
YBR044C	207	212	0.0326066	TRUE
YBR045C	534	536	0.177208	FALSE
YBR045C	618	621	0.0110385	FALSE
YBR055C	248	250	0.388258	FALSE
YBR056W	20	23	0.13114	FALSE
YBR057C	66	69	0.00215225	FALSE
YBR058C	39	42	0.684029	FALSE
YBR058C	145	147	0.385785	FALSE
YBR058C	199	201	0.329108	FALSE
YBR058C	217	219	0.359825	FALSE
YBR058C-A	635	636	0.492135	FALSE
YBR060C	65	68	0.168614	FALSE
YBR060C	103	106	0.0503294	FALSE
YBR060C	246	249	0.817663	FALSE
YBR060C	501	507	0.216514	FALSE
YBR060C	549	556	0.315342	FALSE
YBR060C	573	574	0.444305	FALSE
YBR060C	735	737	0.965852	FALSE
YBR060C	857	869	0.422603	FALSE
YBR061C	302	323	0.836941	FALSE
YBR065C	213	215	0.827195	FALSE
YBR065C	404	407	0.184996	FALSE
YBR071W	22	25	0.52024	FALSE
YBR071W	69	71	0.25191	FALSE
YBR071W	309	314	0.427853	FALSE
YBR073W	16	24	0.295666	FALSE
YBR073W	164	180	0.0673255	FALSE
YBR073W	225	235	0.520494	FALSE
YBR073W	301	304	0.707832	FALSE
YBR073W	1021	1028	0.447505	FALSE
YBR074W	1039	1041	1	FALSE
YBR077C	162	167	0.262778	FALSE
YBR079C	678	680	0.747675	FALSE
YBR079C	889	891	0.600059	FALSE
YBR079C	962	964	0.193075	FALSE
YBR079C	1115	1124	0.12862	FALSE
YBR080C	22	26	0.117232	FALSE
YBR081C	196	198	0.352049	FALSE
YBR081C	312	317	0.808397	FALSE
YBR081C	723	726	1	FALSE
YBR081C	877	881	0.241613	FALSE
YBR081C	1360	1364	0.0308341	FALSE
YBR081C	1430	1431	0.302967	FALSE
YBR081C	1448	1452	1	FALSE
YBR081C	1457	1459	0.0699988	FALSE
YBR081C	1678	1681	0.44656	FALSE
YBR083W	913	914	0.0500305	FALSE
YBR083W	1015	1016	0.0164519	FALSE
YBR086C	1190	1192	1	FALSE
YBR094W	824	829	0.629986	FALSE
YBR095C	63	69	0.957768	TRUE
YBR095C	327	334	0.381559	TRUE
YBR097W	1028	1030	0.479174	TRUE
YBR097W	1123	1129	0.608926	TRUE
YBR097W	1178	1180	0.776687	TRUE
YBR097W	1248	1252	0.860566	TRUE
YBR097W	1275	1277	1	TRUE
YBR097W	1758	1762	0.183883	TRUE
YBR098W	13	17	0.966831	FALSE
YBR098W	135	137	0.447189	FALSE
YBR098W	616	623	1	FALSE
YBR098W	724	729	0.302646	FALSE
YBR098W	808	809	1	FALSE
YBR102C	109	110	1	FALSE
YBR102C	134	139	1	FALSE
YBR102C	179	182	0.456726	FALSE
YBR102C	654	656	0.0595105	FALSE
YBR102C	680	688	0.0290746	FALSE
YBR106W	173	192	0.00406024	TRUE
YBR108W	112	117	0.808397	FALSE
YBR108W	636	638	1	FALSE
YBR108W	665	666	0.870886	FALSE
YBR108W	754	756	0.650455	FALSE
YBR108W	1363	1364	0.238427	FALSE
YBR111C	53	60	0.529911	FALSE
YBR112C	1394	1408	0.00149518	FALSE
YBR114W	30	35	0.313719	FALSE
YBR114W	220	225	0.926983	FALSE
YBR114W	291	295	0.666984	FALSE
YBR114W	300	312	0.189019	FALSE
YBR119W	45	52	0.74258	FALSE
YBR122C	33	34	0.270209	FALSE
YBR123C	606	610	0.35572	FALSE
YBR125C	63	74	1	FALSE
YBR125C	615	619	0.511369	FALSE
YBR129C	67	75	0.0494687	FALSE
YBR130C	73	74	0.765815	FALSE
YBR130C	113	117	0.938629	FALSE
YBR130C	161	163	0.00464703	FALSE
YBR130C	225	229	0.055243	FALSE
YBR130C	443	446	0.114333	FALSE
YBR130C	648	650	0.0250563	FALSE
YBR133C	12	19	0.916463	FALSE
YBR133C	777	789	0.129805	FALSE
YBR133C	900	908	0.0537195	FALSE
YBR136W	538	541	0.823321	FALSE
YBR136W	570	572	1	FALSE
YBR136W	1756	1761	0.38313	FALSE
YBR137W	26	27	0.951174	FALSE
YBR137W	198	199	0.218735	FALSE
YBR138C	93	99	0.690598	FALSE
YBR138C	149	168	0.79346	FALSE
YBR138C	326	331	0.593899	FALSE
YBR138C	358	362	0.000612862	FALSE
YBR138C	662	669	0.487299	FALSE
YBR141C	23	26	0.604622	FALSE
YBR141C	37	53	0.35005	FALSE
YBR142W	284	287	1	FALSE
YBR151W	65	67	0.303808	FALSE
YBR151W	96	99	0.00900165	FALSE
YBR151W	216	218	0.262821	FALSE
YBR152W	28	29	0.670377	FALSE
YBR152W	215	219	0.678961	FALSE
YBR152W	238	243	0.429099	FALSE
YBR152W	339	341	0.887088	FALSE
YBR153W	48	51	0.219482	FALSE
YBR156C	98	110	0.118071	TRUE
YBR156C	165	166	0.442569	TRUE
YBR156C	482	496	0.413206	TRUE
YBR156C	582	597	0.137328	TRUE
YBR156C	630	637	0.451123	TRUE
YBR156C	655	661	0.094573	TRUE
YBR156C	694	700	0.904841	TRUE
YBR156C	770	771	1	TRUE
YBR156C	987	997	0.442011	TRUE
YBR156C	1031	1039	0.667183	TRUE
YBR158W	49	52	0.0455687	FALSE
YBR158W	193	196	0.515566	FALSE
YBR158W	261	267	0.562022	FALSE
YBR158W	292	297	0.0786925	FALSE
YBR158W	300	304	0.297218	FALSE
YBR162W-A	4	12	0.537406	FALSE
YBR163W	249	251	0.505155	TRUE
YBR163W	309	311	0.573703	TRUE
YBR163W	313	318	0.103861	TRUE
YBR163W	486	487	0.0218781	TRUE
YBR163W	594	603	0.240823	TRUE
YBR163W	605	611	0.318647	TRUE
YBR163W	809	813	0.377267	TRUE
YBR165W	483	486	0.280665	FALSE
YBR165W	519	521	0.235642	FALSE
YBR166C	328	337	0.105255	FALSE
YBR166C	339	341	0.778906	FALSE
YBR170C	668	673	0.501743	FALSE
YBR173C	21	22	0.457847	FALSE
YBR173C	159	161	0.385206	FALSE
YBR176W	33	36	0.754323	FALSE
YBR176W	53	55	0.931767	FALSE
YBR176W	209	215	0.0540862	FALSE
YBR179C	64	67	0.457536	TRUE
YBR180W	190	193	0.035172	FALSE
YBR186W	9	11	0.592781	FALSE
YBR193C	29	30	0.552463	FALSE
YBR194W	94	103	0.241002	FALSE
YBR200W	580	583	0.488042	TRUE
YBR202W	73	76	0.44656	FALSE
YBR202W	794	802	0.629213	FALSE
YBR202W	912	917	0.622634	FALSE
YBR203W	234	238	0.39974	FALSE
YBR204C	65	68	0.178405	FALSE
YBR211C	25	33	0.0216333	FALSE
YBR215W	22	23	0.302537	FALSE
YBR215W	86	89	0.198797	FALSE
YBR215W	203	205	0.367838	FALSE
YBR215W	379	381	0.0310906	FALSE
YBR215W	595	598	0.00921572	FALSE
YBR217W	103	105	0.456726	FALSE
YBR217W	157	159	0.484895	FALSE
YBR217W	163	169	0.277383	FALSE
YBR217W	209	213	0.00734219	FALSE
YBR223C	258	263	0.825306	FALSE
YBR223C	451	455	0.37862	FALSE
YBR223C	469	471	0.0143331	FALSE
YBR223C	474	482	0.433159	FALSE
YBR223C	694	695	0.553527	FALSE
YBR227C	114	119	0.8871	FALSE
YBR228W	222	223	0.240997	FALSE
YBR230W-A	61	66	0.0862596	FALSE
YBR230W-A	96	100	0.382932	FALSE
YBR231C	74	85	0.389501	FALSE
YBR231C	130	136	0.164782	FALSE
YBR231C	143	149	0.436148	FALSE
YBR231C	190	192	0.373873	FALSE
YBR231C	213	215	0.411928	FALSE
YBR233W	38	46	0.790881	TRUE
YBR233W	72	76	0.0485289	TRUE
YBR235W	23	28	0.68635	FALSE
YBR235W	806	816	0.0409534	FALSE
YBR235W	939	942	0.432217	FALSE
YBR235W	1007	1020	0.123184	FALSE
YBR235W	1156	1161	0.257246	FALSE
YBR235W	1357	1359	0.296014	FALSE
YBR235W	1361	1362	0.217577	FALSE
YBR236C	137	139	0.401909	FALSE
YBR236C	262	263	0.534932	FALSE
YBR237W	53	59	0.606536	FALSE
YBR237W	226	228	0.0239641	FALSE
YBR237W	255	259	0.193034	FALSE
YBR237W	329	332	0.318073	FALSE
YBR237W	969	977	0.915278	FALSE
YBR240C	110	112	0.89231	FALSE
YBR240C	175	189	0.203866	FALSE
YBR240C	216	220	0.483812	FALSE
YBR240C	235	238	0.805651	FALSE
YBR245C	664	678	0.787586	FALSE
YBR247C	12	29	0.531456	FALSE
YBR247C	68	85	0.378665	FALSE
YBR251W	20	25	0.972391	TRUE
YBR251W	61	66	0.292421	TRUE
YBR251W	138	140	1	TRUE
YBR254C	40	56	0.236625	TRUE
YBR254C	94	107	0.683001	TRUE
YBR254C	134	140	0.579383	TRUE
YBR255W	240	247	0.858684	FALSE
YBR255W	277	281	0.20965	FALSE
YBR255W	317	332	0.198659	FALSE
YBR255W	457	460	0.870191	FALSE
YBR255W	694	697	0.188626	FALSE
YBR257W	93	95	0.903621	FALSE
YBR257W	102	103	0.148877	FALSE
YBR258C	14	37	0.57221	FALSE
YBR260C	370	374	0.194042	FALSE
YBR260C	521	525	0.0460187	FALSE
YBR268W	145	150	0.416613	TRUE
YBR269C	59	88	0.493134	FALSE
YBR271W	55	66	0.0556388	FALSE
YBR271W	225	238	0.569843	FALSE
YBR274W	307	318	0.267313	FALSE
YBR274W	344	347	0.666922	FALSE
YBR274W	368	370	0.0871272	FALSE
YBR274W	400	406	0.701427	FALSE
YBR274W	438	443	0.537398	FALSE
YBR275C	326	331	0.865807	FALSE
YBR275C	368	370	0.597564	FALSE
YBR275C	375	381	0.827781	FALSE
YBR275C	394	396	0.3204	FALSE
YBR275C	414	418	0.231107	FALSE
YBR275C	469	471	0.334294	FALSE
YBR275C	600	607	0.808619	FALSE
YBR275C	1904	1906	0.236871	FALSE
YBR275C	2010	2011	0.277717	FALSE
YBR275C	2056	2057	0.261393	FALSE
YBR275C	2332	2336	0.47542	FALSE
YBR275C	2341	2349	0.937457	FALSE
YBR276C	425	429	0.778178	FALSE
YBR276C	752	758	0.0762072	FALSE
YBR276C	981	984	0.293621	FALSE
YBR276C	1332	1345	0.0483845	FALSE
YBR281C	394	408	0.508134	FALSE
YBR286W	205	209	0.933719	FALSE
YBR286W	630	638	0.0196757	FALSE
YBR288C	242	245	1	FALSE
YBR289W	45	46	0.438485	FALSE
YBR289W	412	414	0.358774	FALSE
YBR289W	864	865	1	FALSE
YBR289W	885	887	1	FALSE
YBR289W	890	892	0.56348	FALSE
YBR289W	1310	1312	0.447911	FALSE
YBR290W	106	108	0.19484	FALSE
YBR290W	223	234	0.323111	FALSE
YBR290W	377	382	0.368695	FALSE
YCL005W	306	309	0.463518	FALSE
YCL008C	302	305	0.382294	FALSE
YCL008C	348	351	0.504467	FALSE
YCL008C	398	399	0.896316	FALSE
YCL008C	492	496	0.966831	FALSE
YCL009C	313	322	0.584522	FALSE
YCL014W	36	42	0.871639	FALSE
YCL014W	80	81	0.763446	FALSE
YCL014W	301	310	0.778194	FALSE
YCL014W	785	788	1	FALSE
YCL014W	794	799	0.319037	FALSE
YCL014W	901	902	0.145779	FALSE
YCL014W	1055	1058	0.22561	FALSE
YCL014W	1197	1198	0.43278	FALSE
YCL014W	1339	1344	0.428475	FALSE
YCL014W	1551	1552	1	FALSE
YCL014W	1584	1586	0.776417	FALSE
YCL014W	1796	1798	1	FALSE
YCL014W	1861	1866	0.161378	FALSE
YCL014W	2014	2018	0.933719	FALSE
YCL014W	2229	2235	0.66883	FALSE
YCL014W	2265	2268	0.312346	FALSE
YCL016C	48	52	0.219801	FALSE
YCL017C	39	42	0.643856	FALSE
YCL027W	412	420	0.00888917	FALSE
YCL028W	84	85	0.294929	FALSE
YCL028W	104	105	0.249924	FALSE
YCL028W	238	242	0.321637	FALSE
YCL029C	157	159	0.215601	FALSE
YCL029C	836	838	0.164043	FALSE
YCL030C	25	30	0.30226	FALSE
YCL031C	41	50	0.840717	FALSE
YCL031C	66	76	0.10005	FALSE
YCL031C	161	166	0.698913	FALSE
YCL031C	184	186	0.222618	FALSE
YCL032W	242	246	0.39974	FALSE
YCL032W	332	336	0.0114117	FALSE
YCL032W	587	592	0.353574	FALSE
YCL034W	212	213	0.0476847	FALSE
YCL034W	504	507	0.910914	FALSE
YCL045C	545	547	0.814602	FALSE
YCL052C	464	472	0.582083	FALSE
YCL054W	556	563	0.700407	FALSE
YCL054W	579	580	1	FALSE
YCL054W	671	676	0.882522	FALSE
YCL054W	691	692	1	FALSE
YCL055W	427	435	0.968706	FALSE
YCL058W-A	118	127	0.241743	FALSE
YCL061C	98	102	0.387314	FALSE
YCL061C	133	134	0.902215	FALSE
YCL061C	466	467	0.800042	FALSE
YCL061C	600	604	0.895379	FALSE
YCL061C	648	660	0.697216	FALSE
YCL061C	700	708	0.937457	FALSE
YCL061C	736	740	1	FALSE
YCL061C	1007	1010	0.540735	FALSE
YCL061C	1146	1147	0.335161	FALSE
YCL061C	1326	1335	1	FALSE
YCL061C	1365	1372	0.395158	FALSE
YCL061C	1453	1461	0.522726	FALSE
YCL061C	1498	1506	0.209315	FALSE
YCL061C	1637	1640	0.832908	FALSE
YCL061C	1695	1696	0.683634	FALSE
YCL063W	259	264	0.677317	FALSE
YCL063W	423	431	0.215407	FALSE
YCR003W	62	66	0.00439232	TRUE
YCR008W	69	73	0.00303338	TRUE
YCR008W	292	293	0.577356	TRUE
YCR008W	344	348	0.0442533	TRUE
YCR008W	465	474	0.44919	TRUE
YCR008W	546	569	0.534875	TRUE
YCR011C	370	376	0.890313	FALSE
YCR011C	421	432	0.873364	FALSE
YCR014C	30	32	0.114883	FALSE
YCR016W	20	27	0.862227	FALSE
YCR016W	104	108	0.0732091	FALSE
YCR016W	123	131	0.232081	FALSE
YCR016W	153	154	0.317156	FALSE
YCR023C	289	295	1	FALSE
YCR023C	303	306	0.285904	FALSE
YCR023C	324	326	1	FALSE
YCR023C	442	444	1	FALSE
YCR024C	125	130	0.562464	TRUE
YCR030C	239	241	0.473616	FALSE
YCR030C	340	350	0.427633	FALSE
YCR030C	370	373	0.240622	FALSE
YCR030C	893	897	0.0988001	FALSE
YCR030C	985	989	0.00617013	FALSE
YCR030C	1034	1042	0.134743	FALSE
YCR030C	1262	1267	0.920036	FALSE
YCR035C	227	229	0.969035	TRUE
YCR042C	66	68	0.167605	TRUE
YCR042C	272	273	1	TRUE
YCR042C	1403	1406	0.28237	TRUE
YCR046C	54	56	0.207485	FALSE
YCR047C	213	220	0.68309	FALSE
YCR057C	992	993	0.862058	FALSE
YCR063W	57	58	0.419001	FALSE
YCR063W	75	86	0.880555	FALSE
YCR063W	221	233	0.496546	FALSE
YCR065W	76	78	1	FALSE
YCR065W	131	140	0.0135454	FALSE
YCR065W	444	446	0.00494988	FALSE
YCR065W	637	642	0.57898	FALSE
YCR065W	725	729	0.234547	FALSE
YCR065W	739	740	1	FALSE
YCR065W	748	749	0.902215	FALSE
YCR065W	768	770	0.951722	FALSE
YCR065W	809	811	0.0726507	FALSE
YCR065W	826	827	1	FALSE
YCR066W	145	147	0.183737	FALSE
YCR066W	241	246	1	FALSE
YCR066W	477	480	0.0505988	FALSE
YCR068W	636	647	0.101044	FALSE
YCR071C	16	17	0.139274	FALSE
YCR071C	46	50	0.0169012	FALSE
YCR076C	263	273	0.210043	FALSE
YCR076C	326	327	0.0926747	FALSE
YCR076C	346	349	0.832908	FALSE
YCR076C	385	394	0.727585	FALSE
YCR077C	104	109	0.472806	FALSE
YCR077C	136	144	0.796891	FALSE
YCR077C	318	322	0.0787953	FALSE
YCR079W	205	213	0.292002	FALSE
YCR081W	645	656	0.315569	FALSE
YCR081W	1877	1879	0.515141	FALSE
YCR081W	1959	1962	0.682043	FALSE
YCR082W	29	30	1	FALSE
YCR092C	67	72	1	FALSE
YCR092C	135	136	0.231837	FALSE
YCR093W	243	255	1	FALSE
YCR095C	361	362	0.0726964	FALSE
YDL001W	9	14	0.196643	FALSE
YDL001W	104	105	0.160021	FALSE
YDL001W	155	170	0.325744	FALSE
YDL002C	186	206	0.41292	FALSE
YDL005C	260	265	0.213989	FALSE
YDL005C	443	452	0.510956	FALSE
YDL008W	179	188	0.0173294	TRUE
YDL013W	41	47	0.293478	FALSE
YDL013W	497	499	0.282597	FALSE
YDL013W	700	704	0.326401	FALSE
YDL015C	9	16	0.132698	FALSE
YDL015C	49	54	0.865807	FALSE
YDL020C	207	211	1	TRUE
YDL020C	238	246	0.648471	TRUE
YDL020C	267	276	0.263252	TRUE
YDL020C	410	412	0.0196555	TRUE
YDL020C	541	545	0.0230488	TRUE
YDL020C	711	716	0.0277482	TRUE
YDL027C	425	431	0.0311481	FALSE
YDL028C	71	73	0.400441	FALSE
YDL028C	80	83	0.570144	FALSE
YDL028C	208	211	0.0192329	FALSE
YDL028C	306	311	0.171869	FALSE
YDL028C	410	414	0.832652	FALSE
YDL028C	618	627	0.0568014	FALSE
YDL028C	712	717	0.117066	FALSE
YDL030W	236	240	0.492853	TRUE
YDL030W	269	271	0.130165	TRUE
YDL030W	412	413	0.0448207	TRUE
YDL030W	417	418	0.472606	TRUE
YDL030W	474	475	0.488161	TRUE
YDL031W	7	9	0.965852	FALSE
YDL031W	30	37	0.0778426	FALSE
YDL031W	61	68	0.47736	FALSE
YDL031W	105	115	0.653736	FALSE
YDL031W	786	790	0.832068	FALSE
YDL035C	1209	1211	0.0413578	FALSE
YDL040C	686	690	0.621305	FALSE
YDL040C	714	719	0.217567	FALSE
YDL040C	892	898	0.377307	FALSE
YDL043C	205	215	0.233993	FALSE
YDL044C	201	206	0.0202438	TRUE
YDL044C	277	280	0.0192034	TRUE
YDL045C	26	28	1	FALSE
YDL052C	287	290	0.733695	FALSE
YDL052C	326	328	0.0368064	FALSE
YDL053C	184	189	0.574916	FALSE
YDL054C	309	311	0.156812	FALSE
YDL058W	891	904	0.118251	FALSE
YDL060W	494	501	0.685965	FALSE
YDL063C	38	41	0.725942	FALSE
YDL063C	53	54	1	FALSE
YDL063C	717	722	1	FALSE
YDL063C	740	748	0.821633	FALSE
YDL065C	87	95	0.304514	FALSE
YDL065C	138	141	0.0235428	FALSE
YDL065C	176	180	0.0375165	FALSE
YDL073W	133	145	0.0401709	FALSE
YDL073W	212	215	0.163813	FALSE
YDL073W	218	227	0.20725	FALSE
YDL073W	839	843	0.795623	FALSE
YDL073W	893	900	1.26265e-06	FALSE
YDL073W	952	965	0.000248818	FALSE
YDL073W	1046	1047	0.0275633	FALSE
YDL074C	240	250	0.714102	FALSE
YDL076C	572	576	0.28119	FALSE
YDL087C	30	32	0.40007	FALSE
YDL089W	509	510	0.508151	FALSE
YDL089W	628	629	1	FALSE
YDL089W	715	719	0.578817	FALSE
YDL090C	228	232	0.671412	FALSE
YDL095W	64	66	0.216881	FALSE
YDL095W	74	78	0.433389	FALSE
YDL095W	80	82	0.565655	FALSE
YDL097C	11	13	0.606131	FALSE
YDL097C	23	24	1	FALSE
YDL098C	70	74	0.00692138	FALSE
YDL098C	194	198	0.138237	FALSE
YDL098C	286	295	0.219539	FALSE
YDL099W	88	90	1	FALSE
YDL099W	215	216	0.22908	FALSE
YDL099W	226	228	0.965852	FALSE
YDL099W	263	267	0.0969668	FALSE
YDL102W	34	36	0.4075	FALSE
YDL102W	64	69	1	FALSE
YDL102W	105	115	0.466084	FALSE
YDL103C	78	88	0.49274	FALSE
YDL104C	39	57	0.558069	TRUE
YDL105W	295	296	0.102367	FALSE
YDL105W	311	313	0.171988	FALSE
YDL106C	397	415	0.0782484	FALSE
YDL107W	63	65	0.0323985	TRUE
YDL111C	123	126	0.325411	FALSE
YDL112W	1200	1210	0.650226	FALSE
YDL112W	1467	1469	0.457473	FALSE
YDL113C	146	151	0.0131745	FALSE
YDL113C	153	157	0.101187	FALSE
YDL113C	190	192	0.82506	FALSE
YDL113C	224	225	0.0766261	FALSE
YDL115C	106	112	0.601315	FALSE
YDL115C	127	132	0.89688	FALSE
YDL115C	164	168	0.722312	FALSE
YDL115C	204	212	0.715752	FALSE
YDL115C	232	234	0.750852	FALSE
YDL115C	349	369	0.845194	FALSE
YDL116W	66	71	0.258978	FALSE
YDL116W	73	75	0.940964	FALSE
YDL116W	179	184	0.825733	FALSE
YDL116W	431	433	0.205451	FALSE
YDL117W	147	148	0.0646369	FALSE
YDL117W	334	335	0.420349	FALSE
YDL117W	447	449	1	FALSE
YDL117W	535	539	0.106873	FALSE
YDL117W	607	608	0.216153	FALSE
YDL117W	692	702	1	FALSE
YDL117W	795	798	0.2602	FALSE
YDL120W	132	135	0.888708	FALSE
YDL121C	175	179	0.906371	FALSE
YDL121C	193	204	0.155314	FALSE
YDL121C	233	234	0.161834	FALSE
YDL122W	266	273	0.286865	FALSE
YDL122W	710	716	0.967782	FALSE
YDL122W	741	748	0.542672	FALSE
YDL126C	853	859	0.153177	FALSE
YDL128W	6	11	0.198256	FALSE
YDL129W	161	166	0.433501	FALSE
YDL129W	320	331	0.529211	FALSE
YDL129W	429	440	0.537549	FALSE
YDL129W	453	459	0.138342	FALSE
YDL133W	126	129	0.017774	FALSE
YDL133W	251	257	0.477275	FALSE
YDL145C	830	835	0.637538	FALSE
YDL146W	633	636	0.392509	FALSE
YDL146W	892	900	0.648056	FALSE
YDL148C	28	36	0.317563	FALSE
YDL148C	47	50	0.635687	FALSE
YDL148C	84	92	0.60105	FALSE
YDL148C	96	99	0.709374	FALSE
YDL148C	233	235	0.0344861	FALSE
YDL148C	415	418	0.724043	FALSE
YDL148C	517	525	0.711047	FALSE
YDL148C	750	752	0.0627842	FALSE
YDL149W	47	58	0.296013	FALSE
YDL149W	184	194	0.940699	FALSE
YDL149W	411	414	0.00957164	FALSE
YDL149W	1107	1117	0.703892	FALSE
YDL149W	1152	1154	0.394705	FALSE
YDL149W	1217	1222	0.0660401	FALSE
YDL149W	1248	1258	0.264736	FALSE
YDL150W	7	13	0.809474	FALSE
YDL150W	39	42	1	FALSE
YDL150W	46	52	0.635312	FALSE
YDL150W	96	98	1	FALSE
YDL150W	185	192	0.197573	FALSE
YDL150W	230	237	0.717098	FALSE
YDL150W	279	280	0.086792	FALSE
YDL150W	415	421	0.217149	FALSE
YDL153C	30	36	0.470481	FALSE
YDL153C	104	113	0.381548	FALSE
YDL153C	413	414	0.178566	FALSE
YDL153C	488	513	0.552543	FALSE
YDL153C	532	535	0.688898	FALSE
YDL156W	24	38	0.220758	FALSE
YDL156W	66	68	1	FALSE
YDL156W	88	97	1	FALSE
YDL156W	142	149	0.690339	FALSE
YDL156W	217	223	0.11223	FALSE
YDL159W	70	82	0.963265	FALSE
YDL159W	338	343	0.178736	FALSE
YDL160C	494	496	0.727971	FALSE
YDL160C	517	518	0.493872	FALSE
YDL160C	553	556	0.315332	FALSE
YDL164C	34	42	0.923439	FALSE
YDL165W	136	149	0.660493	FALSE
YDL166C	23	39	0.951766	FALSE
YDL167C	189	190	0.313896	TRUE
YDL167C	545	551	0.799126	TRUE
YDL167C	876	878	0.0213369	TRUE
YDL169C	12	21	0.638603	FALSE
YDL170W	368	369	1	FALSE
YDL171C	72	75	0.587829	TRUE
YDL173W	149	151	0.298149	TRUE
YDL173W	205	217	1	TRUE
YDL180W	113	118	0.524167	FALSE
YDL183C	385	392	0.0595407	FALSE
YDL189W	168	174	0.45546	FALSE
YDL189W	355	358	0.161721	FALSE
YDL189W	387	398	2.21548e-06	FALSE
YDL189W	643	647	0.421975	FALSE
YDL189W	775	777	0.152869	FALSE
YDL190C	192	194	0.130986	FALSE
YDL193W	67	70	0.416452	FALSE
YDL195W	519	521	0.455946	FALSE
YDL195W	540	544	0.292399	FALSE
YDL195W	941	942	0.308158	FALSE
YDL195W	1013	1015	1	FALSE
YDL195W	1073	1074	0.144493	FALSE
YDL195W	1095	1100	0.703474	FALSE
YDL195W	1112	1114	1	FALSE
YDL195W	1133	1135	0.560411	FALSE
YDL195W	1184	1185	0.73105	FALSE
YDL195W	1228	1233	0.200351	FALSE
YDL195W	1265	1269	0.266448	FALSE
YDL195W	1320	1324	1	FALSE
YDL195W	1409	1411	1	FALSE
YDL197C	1122	1124	0.0323179	FALSE
YDL197C	1131	1135	0.0402859	FALSE
YDL199C	697	700	0.848291	TRUE
YDL199C	724	727	0.382239	TRUE
YDL199C	754	755	0.134083	TRUE
YDL201W	47	53	0.280443	FALSE
YDL207W	312	314	0.228685	FALSE
YDL207W	578	585	0.0863472	FALSE
YDL209C	265	267	0.419133	TRUE
YDL209C	270	273	0.626132	TRUE
YDL209C	294	295	0.515834	TRUE
YDL209C	333	335	0.0148857	TRUE
YDL209C	488	492	0.277676	TRUE
YDL212W	238	239	1	FALSE
YDL213C	59	75	0.376259	FALSE
YDL213C	293	301	0.955754	FALSE
YDL215C	165	172	0.320083	FALSE
YDL216C	18	20	0.966375	FALSE
YDL216C	435	438	0.374513	FALSE
YDL216C	460	465	0.899993	FALSE
YDL218W	319	323	0.446102	FALSE
YDL220C	234	235	0.201715	FALSE
YDL220C	254	256	0.56348	FALSE
YDL230W	56	60	0.685163	FALSE
YDL232W	4	10	0.354233	FALSE
YDL233W	276	277	0.137416	FALSE
YDL233W	837	841	0.0660289	FALSE
YDL234C	222	227	0.81385	FALSE
YDL234C	231	236	0.891877	FALSE
YDL234C	362	363	0.216437	FALSE
YDL234C	777	778	0.141703	FALSE
YDL234C	814	817	0.966345	FALSE
YDL236W	32	35	0.463697	FALSE
YDL237W	430	437	0.116287	FALSE
YDL240W	936	950	0.774997	FALSE
YDL240W	1116	1121	0.0625502	FALSE
YDL240W	1229	1233	0.299515	FALSE
YDR002W	23	38	0.943499	FALSE
YDR005C	215	221	1	FALSE
YDR005C	257	260	0.942555	FALSE
YDR005C	290	297	0.35875	FALSE
YDR006C	339	346	0.919316	TRUE
YDR006C	522	530	5.80048e-05	TRUE
YDR014W	85	89	0.34074	FALSE
YDR014W	332	339	0.100515	FALSE
YDR014W	4	8	0.760491	FALSE
YDR014W	30	32	0.481463	FALSE
YDR014W	50	53	0.139922	FALSE
YDR014W-A	118	121	0.811344	FALSE
YDR014W-A	215	222	0.301774	FALSE
YDR017C	156	166	0.950769	FALSE
YDR017C	236	239	0.309515	FALSE
YDR017C	364	375	0.487903	FALSE
YDR017C	795	804	0.3311	FALSE
YDR017C	807	813	0.565713	FALSE
YDR017C	853	855	0.377389	FALSE
YDR017C	912	919	0.838125	FALSE
YDR017C	983	989	0.528847	FALSE
YDR019C	31	34	0.121433	FALSE
YDR019C	332	336	0.826904	FALSE
YDR020C	303	305	0.0749921	FALSE
YDR020C	319	321	0.207496	FALSE
YDR031W	114	116	0.133749	TRUE
YDR034C	40	41	0.862058	FALSE
YDR034C	82	84	0.591597	FALSE
YDR034C	344	361	0.285545	FALSE
YDR034W-B	30	36	0.391826	FALSE
YDR036C	34	36	0.965852	FALSE
YDR041W	55	59	0.717493	TRUE
YDR041W	289	293	0.953206	TRUE
YDR041W	298	299	0.292207	TRUE
YDR049W	50	52	1	FALSE
YDR049W	75	77	0.395826	FALSE
YDR049W	170	176	0.0286347	FALSE
YDR049W	231	238	0.418704	FALSE
YDR049W	662	665	0.725942	FALSE
YDR049W	691	702	0.511779	FALSE
YDR052C	37	48	0.13368	FALSE
YDR052C	299	301	0.53762	FALSE
YDR052C	506	508	0.348457	FALSE
YDR052C	826	831	0.68977	FALSE
YDR052C	840	842	0.718352	FALSE
YDR054C	206	212	0.249224	FALSE
YDR054C	288	296	0.480016	FALSE
YDR054C	309	311	0.909818	FALSE
YDR057W	812	815	0.0308779	FALSE
YDR060W	65	74	0.729208	FALSE
YDR060W	141	157	0.786354	FALSE
YDR060W	169	174	0.59942	FALSE
YDR060W	181	183	0.965852	FALSE
YDR060W	194	198	0.77555	FALSE
YDR060W	264	265	0.778311	FALSE
YDR060W	324	330	0.392893	FALSE
YDR060W	980	988	0.911638	FALSE
YDR060W	997	1009	0.948881	FALSE
YDR060W	1045	1051	0.64487	FALSE
YDR060W	1262	1272	0.371754	FALSE
YDR061W	355	358	0.214579	FALSE
YDR065W	238	240	0.637648	FALSE
YDR067C	249	251	1	FALSE
YDR068W	346	349	0.317214	FALSE
YDR068W	419	421	0.942688	FALSE
YDR068W	427	429	1	FALSE
YDR070C	62	77	0.615995	FALSE
YDR070C	100	116	0.114158	FALSE
YDR073W	109	127	0.678021	FALSE
YDR073W	155	166	0.940122	FALSE
YDR074W	36	48	0.571102	FALSE
YDR074W	78	86	0.354499	FALSE
YDR076W	6	10	1	FALSE
YDR076W	337	340	0.394249	FALSE
YDR078C	144	150	0.731689	FALSE
YDR078C	272	284	0.944313	FALSE
YDR080W	624	628	0.25566	TRUE
YDR081C	1079	1080	0.0638467	FALSE
YDR083W	174	179	0.259465	FALSE
YDR086C	42	43	1	FALSE
YDR087C	34	39	0.926983	FALSE
YDR087C	347	353	0.583336	FALSE
YDR088C	22	30	0.867782	FALSE
YDR088C	69	76	0.173167	FALSE
YDR088C	248	250	0.833874	FALSE
YDR088C	253	260	0.602179	FALSE
YDR088C	286	296	0.775335	FALSE
YDR088C	312	317	0.525898	FALSE
YDR088C	399	404	0.52159	FALSE
YDR097C	61	62	0.287162	FALSE
YDR097C	94	95	0.915263	FALSE
YDR097C	152	154	0.405624	FALSE
YDR097C	334	338	0.859955	FALSE
YDR097C	422	425	0.879083	FALSE
YDR097C	1445	1453	0.543198	FALSE
YDR101C	507	517	0.807114	FALSE
YDR104C	230	232	0.201319	FALSE
YDR104C	527	529	0.951722	FALSE
YDR104C	1414	1417	0.322741	FALSE
YDR105C	382	394	0.517547	FALSE
YDR108W	5	13	0.187259	FALSE
YDR108W	160	161	1	FALSE
YDR108W	419	425	0.706215	FALSE
YDR108W	829	833	0.933719	FALSE
YDR109C	9	22	4.84772e-06	TRUE
YDR109C	584	588	0.805587	TRUE
YDR109C	643	653	0.000127815	TRUE
YDR110W	125	127	0.0694498	FALSE
YDR110W	235	239	0.486998	FALSE
YDR110W	252	254	0.0495139	FALSE
YDR110W	629	631	0.500893	FALSE
YDR113C	7	11	0.241313	FALSE
YDR113C	33	45	0.113419	FALSE
YDR113C	84	95	0.406199	FALSE
YDR113C	179	185	0.0887352	FALSE
YDR113C	303	304	0.421025	FALSE
YDR113C	393	399	0.967782	FALSE
YDR117C	76	81	0.689433	FALSE
YDR117C	341	344	0.452932	FALSE
YDR120C	143	147	0.147544	FALSE
YDR120C	667	675	0.619146	FALSE
YDR123C	180	196	0.0870247	FALSE
YDR123C	430	438	0.968706	FALSE
YDR124W	501	507	0.594841	FALSE
YDR128W	489	495	0.193941	FALSE
YDR128W	867	868	0.216721	FALSE
YDR128W	1141	1143	0.653384	FALSE
YDR128W	1281	1284	0.171465	FALSE
YDR128W	1368	1370	0.508839	FALSE
YDR128W	1393	1398	0.0532713	FALSE
YDR130C	67	74	0.03926	FALSE
YDR130C	89	92	0.386757	FALSE
YDR130C	116	127	0.328775	FALSE
YDR130C	137	141	0.457643	FALSE
YDR130C	185	197	0.0313608	FALSE
YDR130C	241	246	0.459981	FALSE
YDR130C	302	307	0.157623	FALSE
YDR130C	338	340	0.285435	FALSE
YDR137W	671	674	0.396587	FALSE
YDR138W	710	711	0.902215	FALSE
YDR141C	1235	1239	0.968487	FALSE
YDR141C	1273	1275	0.336969	FALSE
YDR141C	1851	1854	0.914669	FALSE
YDR143C	72	76	0.390648	FALSE
YDR143C	208	213	0.295042	FALSE
YDR143C	228	233	0.731602	FALSE
YDR143C	251	253	1	FALSE
YDR143C	275	280	0.0203462	FALSE
YDR143C	418	426	0.901257	FALSE
YDR143C	602	604	0.68963	FALSE
YDR143C	840	846	0.448879	FALSE
YDR143C	850	854	0.106142	FALSE
YDR148C	4	5	0.428486	FALSE
YDR148C	43	44	0.0286451	FALSE
YDR148C	208	210	0.00995745	FALSE
YDR148C	228	232	0.0219285	FALSE
YDR150W	196	204	0.026166	FALSE
YDR150W	391	394	0.0141985	FALSE
YDR150W	574	576	0.0266523	FALSE
YDR150W	958	959	0.0209526	FALSE
YDR150W	1022	1023	0.701234	FALSE
YDR150W	1221	1222	0.519332	FALSE
YDR150W	1309	1310	0.358834	FALSE
YDR150W	1365	1366	0.421703	FALSE
YDR150W	1625	1626	0.141007	FALSE
YDR150W	1696	1697	0.802943	FALSE
YDR150W	1727	1729	0.425646	FALSE
YDR150W	2115	2116	0.259614	FALSE
YDR150W	2392	2393	0.225464	FALSE
YDR150W	2593	2594	0.101155	FALSE
YDR150W	2646	2648	0.0326338	FALSE
YDR150W	2718	2719	0.108784	FALSE
YDR150W	3135	3137	0.0110956	FALSE
YDR150W	3197	3200	0.0212539	FALSE
YDR150W	3450	3451	0.543052	FALSE
YDR150W	3508	3510	0.666979	FALSE
YDR150W	4169	4170	0.0943292	FALSE
YDR150W	5015	5019	0.753518	FALSE
YDR150W	5116	5120	0.00501972	FALSE
YDR150W	5390	5392	0.134114	FALSE
YDR152W	25	45	0.547668	FALSE
YDR153C	260	263	0.269054	FALSE
YDR153C	268	288	0.343973	FALSE
YDR153C	302	308	0.470202	FALSE
YDR153C	343	351	0.0162676	FALSE
YDR153C	397	400	0.0556404	FALSE
YDR153C	432	443	0.0113793	FALSE
YDR156W	6	8	0.144617	FALSE
YDR156W	98	102	0.410337	FALSE
YDR156W	127	135	0.614784	FALSE
YDR159W	177	182	0.525898	FALSE
YDR159W	632	638	0.367391	FALSE
YDR159W	1019	1020	0.0671346	FALSE
YDR159W	1027	1029	0.897805	FALSE
YDR159W	1311	1317	0.903551	FALSE
YDR159W	1408	1410	0.965852	FALSE
YDR159W	1432	1435	0.655142	FALSE
YDR159W	1468	1470	0.494919	FALSE
YDR159W	1490	1492	0.691327	FALSE
YDR159W	1527	1529	0.303448	FALSE
YDR159W	1533	1534	1	FALSE
YDR159W	1622	1631	0.117364	FALSE
YDR160W	33	36	0.350211	FALSE
YDR160W	68	70	0.966379	FALSE
YDR160W	159	165	0.892651	FALSE
YDR160W	361	362	1	FALSE
YDR162C	75	82	0.461062	FALSE
YDR162C	111	115	0.149935	FALSE
YDR162C	311	319	0.694525	FALSE
YDR162C	374	380	0.83993	FALSE
YDR163W	107	109	0.772269	FALSE
YDR163W	304	313	0.0902515	FALSE
YDR164C	623	632	0.0783356	FALSE
YDR164C	867	871	0.416785	FALSE
YDR165W	109	112	0.839637	FALSE
YDR165W	518	524	0.239109	FALSE
YDR166C	87	89	1	FALSE
YDR167W	24	27	0.231034	FALSE
YDR168W	586	591	0.658071	FALSE
YDR169C	351	355	0.0246721	FALSE
YDR169C	454	457	0.0120747	FALSE
YDR169C	579	582	0.0458593	FALSE
YDR169C	624	635	0.0239429	FALSE
YDR169C	780	793	0.00596013	FALSE
YDR169C	868	886	0.00278933	FALSE
YDR169C	950	960	0.0348005	FALSE
YDR170C	277	283	0.181971	TRUE
YDR172W	34	35	1	FALSE
YDR172W	146	147	0.862058	FALSE
YDR172W	190	192	0.931767	FALSE
YDR172W	213	214	0.122101	FALSE
YDR172W	253	256	0.941743	FALSE
YDR172W	290	304	0.377205	FALSE
YDR172W	321	323	0.0515192	FALSE
YDR174W	329	332	1	FALSE
YDR175C	20	21	0.0317929	TRUE
YDR176W	11	15	0.689125	TRUE
YDR176W	209	212	0.130694	TRUE
YDR176W	538	540	0.910132	TRUE
YDR180W	7	10	0.202744	FALSE
YDR180W	63	65	0.0687504	FALSE
YDR180W	112	115	0.905006	FALSE
YDR180W	1367	1368	0.908502	FALSE
YDR181C	113	117	0.232563	FALSE
YDR181C	133	136	0.188475	FALSE
YDR181C	377	378	1	FALSE
YDR182W	4	8	0.189819	FALSE
YDR182W	455	461	0.0798444	FALSE
YDR183W	73	77	0.317806	FALSE
YDR183W	246	250	0.473172	FALSE
YDR184C	308	313	0.284798	FALSE
YDR186C	42	47	0.104769	FALSE
YDR186C	497	509	0.10416	FALSE
YDR186C	537	545	0.981327	FALSE
YDR186C	573	574	0.00176917	FALSE
YDR186C	693	700	0.238338	FALSE
YDR186C	752	758	0.129027	FALSE
YDR186C	867	877	0.112147	FALSE
YDR189W	692	695	0.10909	FALSE
YDR190C	4	7	0.594581	FALSE
YDR194C	60	65	0.445801	FALSE
YDR195W	209	215	0.000518506	TRUE
YDR195W	359	370	0.453328	TRUE
YDR195W	386	388	0.308797	TRUE
YDR195W	400	401	0.139669	TRUE
YDR195W	413	416	0.464064	TRUE
YDR195W	501	503	0.493763	TRUE
YDR195W	524	525	0.117211	TRUE
YDR201W	14	15	0.57742	FALSE
YDR202C	163	166	0.25657	TRUE
YDR207C	823	825	1	FALSE
YDR208W	175	179	0.486142	FALSE
YDR208W	420	426	0.322347	FALSE
YDR211W	16	18	0.0454917	FALSE
YDR211W	564	570	0.893428	FALSE
YDR211W	589	596	0.719969	FALSE
YDR211W	776	784	0.46464	FALSE
YDR217C	24	27	0.0978404	FALSE
YDR217C	187	193	0.176197	FALSE
YDR217C	561	563	0.729959	FALSE
YDR217C	616	619	0.966345	FALSE
YDR217C	704	706	0.843117	FALSE
YDR217C	734	740	1	FALSE
YDR217C	1739	1743	0.0666691	FALSE
YDR219C	377	380	0.197584	FALSE
YDR219C	391	396	0.572477	FALSE
YDR219C	446	460	0.740326	FALSE
YDR219C	500	514	0.00430977	FALSE
YDR219C	575	592	0.00634339	FALSE
YDR221W	524	527	0.188626	FALSE
YDR221W	619	622	0.347857	FALSE
YDR228C	157	165	0.722171	FALSE
YDR228C	207	211	0.876351	FALSE
YDR228C	428	430	0.357728	FALSE
YDR228C	550	557	0.968247	FALSE
YDR229W	40	48	0.150432	FALSE
YDR229W	119	121	0.445032	FALSE
YDR229W	471	477	0.596894	FALSE
YDR231C	53	60	0.971941	FALSE
YDR234W	20	22	0.586911	FALSE
YDR234W	507	511	0.191177	FALSE
YDR238C	574	588	0.793238	FALSE
YDR239C	238	243	0.763236	FALSE
YDR239C	365	372	0.128677	FALSE
YDR239C	374	379	0.913653	FALSE
YDR239C	502	505	0.267475	FALSE
YDR239C	593	600	0.695106	FALSE
YDR239C	765	771	0.699851	FALSE
YDR239C	865	868	0.103762	FALSE
YDR239C	1030	1040	0.904071	FALSE
YDR239C	1072	1089	0.452649	FALSE
YDR239C	1118	1128	0.886598	FALSE
YDR239C	1225	1233	0.809105	FALSE
YDR240C	4	6	0.305555	FALSE
YDR240C	345	346	0.585024	FALSE
YDR243C	20	23	0.807093	FALSE
YDR243C	46	56	0.289163	FALSE
YDR243C	142	145	0.733558	FALSE
YDR246W	66	84	0.933769	FALSE
YDR246W	171	173	0.781426	FALSE
YDR249C	4	8	0.257503	FALSE
YDR254W	362	369	0.0384163	FALSE
YDR255C	99	101	1	FALSE
YDR257C	694	698	0.918869	FALSE
YDR258C	19	21	0.512424	FALSE
YDR258C	58	60	0.421658	FALSE
YDR258C	97	102	0.733454	FALSE
YDR260C	95	98	0.806617	FALSE
YDR260C	130	132	0.0399831	FALSE
YDR262W	670	671	0.245908	FALSE
YDR265W	56	63	0.796578	FALSE
YDR266C	28	31	0.172289	FALSE
YDR266C	394	398	0.529767	FALSE
YDR266C	445	455	0.456294	FALSE
YDR266C	490	491	0.510907	FALSE
YDR266C	545	549	0.426386	FALSE
YDR266C	592	595	0.763149	FALSE
YDR266C	733	736	0.10945	FALSE
YDR266C	761	762	1	FALSE
YDR266C	803	807	0.57669	FALSE
YDR268W	42	44	0.828146	TRUE
YDR270W	1291	1294	0.0786851	FALSE
YDR279W	145	146	0.301777	FALSE
YDR282C	98	102	0.513849	FALSE
YDR282C	115	118	0.359778	FALSE
YDR283C	244	247	0.329469	FALSE
YDR283C	849	850	0.965352	FALSE
YDR283C	866	870	0.386763	FALSE
YDR283C	982	984	1	FALSE
YDR283C	1762	1764	1	FALSE
YDR289C	95	99	0.472607	FALSE
YDR289C	398	401	0.9682	FALSE
YDR289C	449	450	0.556299	FALSE
YDR289C	580	586	0.0621414	FALSE
YDR291W	149	160	0.51676	FALSE
YDR291W	212	220	0.580156	FALSE
YDR291W	262	268	0.853138	FALSE
YDR291W	1364	1367	0.454368	FALSE
YDR291W	1410	1413	0.883793	FALSE
YDR292C	212	217	0.573831	FALSE
YDR292C	234	238	0.306261	FALSE
YDR292C	272	281	0.829486	FALSE
YDR293C	145	152	0.121284	FALSE
YDR293C	255	260	0.441208	FALSE
YDR293C	295	299	0.626303	FALSE
YDR293C	364	373	0.0196262	FALSE
YDR293C	436	440	0.0955897	FALSE
YDR293C	453	464	0.404354	FALSE
YDR293C	604	612	0.268706	FALSE
YDR293C	1382	1384	0.322662	FALSE
YDR294C	143	147	1	FALSE
YDR294C	604	613	1	FALSE
YDR299W	95	99	0.863862	FALSE
YDR299W	110	113	0.253247	FALSE
YDR299W	134	138	0.749372	FALSE
YDR299W	141	145	0.665525	FALSE
YDR299W	158	167	0.318281	FALSE
YDR299W	401	404	0.286283	FALSE
YDR299W	544	562	0.081874	FALSE
YDR301W	400	402	0.524384	FALSE
YDR305C	143	144	0.821626	FALSE
YDR306C	4	9	0.133881	FALSE
YDR306C	13	18	0.463681	FALSE
YDR306C	130	136	0.871627	FALSE
YDR307W	26	31	0.364525	FALSE
YDR310C	261	268	0.0292134	FALSE
YDR310C	361	369	0.162446	FALSE
YDR310C	851	857	0.00171053	FALSE
YDR311W	421	425	0.966831	FALSE
YDR311W	461	469	0.860698	FALSE
YDR311W	501	502	0.632753	FALSE
YDR311W	505	508	0.328562	FALSE
YDR311W	569	574	0.563798	FALSE
YDR311W	592	598	0.184721	FALSE
YDR313C	251	253	0.0476765	TRUE
YDR313C	280	289	0.496202	TRUE
YDR313C	319	326	0.127342	TRUE
YDR313C	352	357	0.255821	TRUE
YDR318W	171	174	0.450793	FALSE
YDR320C	7	14	0.922321	FALSE
YDR320C	130	133	1	FALSE
YDR320C	367	369	0.2703	FALSE
YDR320C	584	589	0.190122	FALSE
YDR320C	864	866	0.882103	FALSE
YDR321W	63	65	0.965852	FALSE
YDR321W	130	133	0.306897	FALSE
YDR322C-A	113	123	0.0363072	FALSE
YDR322C-A	144	152	0.428981	FALSE
YDR322W	231	235	0.822794	FALSE
YDR322W	258	261	0.326756	FALSE
YDR322W	271	279	0.76107	FALSE
YDR322W	508	517	0.185916	FALSE
YDR323C	215	217	0.42431	FALSE
YDR323C	302	303	0.824706	FALSE
YDR323C	466	471	0.0808302	FALSE
YDR323C	574	578	0.410337	FALSE
YDR325W	844	846	0.145314	FALSE
YDR325W	1360	1362	0.428336	FALSE
YDR329C	164	165	0.0129334	TRUE
YDR329C	489	494	0.558518	TRUE
YDR330W	109	121	0.362782	FALSE
YDR330W	181	187	0.567371	FALSE
YDR330W	254	256	0.221477	FALSE
YDR333C	47	55	0.272457	FALSE
YDR333C	98	102	0.289559	FALSE
YDR333C	243	249	0.578253	FALSE
YDR333C	269	273	0.361527	FALSE
YDR334W	312	314	0.76209	FALSE
YDR334W	395	399	0.349277	FALSE
YDR334W	433	438	0.0928754	FALSE
YDR334W	518	522	0.217937	FALSE
YDR334W	747	749	1	FALSE
YDR334W	1606	1616	0.939247	FALSE
YDR334W	1872	1899	0.85788	FALSE
YDR334W	1942	1961	0.101605	FALSE
YDR335W	1274	1276	0.94089	FALSE
YDR336W	54	59	0.677219	FALSE
YDR346C	4	22	0.558286	FALSE
YDR350C	352	354	0.181613	FALSE
YDR354W	54	70	0.81655	FALSE
YDR356W	1131	1134	0.0438348	TRUE
YDR357C	64	66	0.249598	FALSE
YDR359C	91	93	0.015651	FALSE
YDR359C	662	665	0.610448	FALSE
YDR359C	761	763	0.831914	FALSE
YDR359C	776	778	0.483683	FALSE
YDR359C	1419	1421	0.270271	FALSE
YDR359C	1700	1703	1	FALSE
YDR361C	70	80	0.392219	FALSE
YDR361C	306	308	1	FALSE
YDR361C	319	328	0.650303	FALSE
YDR363W	33	47	1	FALSE
YDR363W-A	84	88	0.603286	FALSE
YDR363W-A	114	117	0.929896	FALSE
YDR364C	54	59	0.0763276	FALSE
YDR364C	167	168	1	FALSE
YDR364C	173	176	0.160381	FALSE
YDR365C	171	177	0.264588	FALSE
YDR365C	483	490	0.274162	FALSE
YDR365C	511	522	0.374505	FALSE
YDR365C	599	607	0.911638	FALSE
YDR365C	735	742	0.397267	FALSE
YDR369C	70	74	0.514787	FALSE
YDR369C	423	434	0.575157	FALSE
YDR369C	711	718	0.263998	FALSE
YDR369C	729	735	0.89836	FALSE
YDR369C	774	783	1	FALSE
YDR369C	930	939	0.732428	FALSE
YDR369C	998	1009	0.770885	FALSE
YDR372C	117	123	0.0837783	TRUE
YDR376W	547	549	0.397637	FALSE
YDR376W	557	562	0.805732	FALSE
YDR380W	87	90	0.483868	FALSE
YDR381C-A	91	99	0.318711	FALSE
YDR381C-A	105	112	0.677434	FALSE
YDR381W	4	14	0.112633	TRUE
YDR381W	38	42	0.266552	TRUE
YDR381W	212	215	0.658134	TRUE
YDR381W	237	252	0.961448	TRUE
YDR386W	265	277	0.176769	FALSE
YDR386W	418	420	0.389875	FALSE
YDR386W	474	475	0.0263584	FALSE
YDR386W	690	692	0.738086	FALSE
YDR386W	711	716	0.606188	FALSE
YDR390C	713	716	0.344941	FALSE
YDR393W	68	72	0.194035	FALSE
YDR394W	44	49	0.411552	FALSE
YDR403W	216	224	0.500213	FALSE
YDR405W	236	251	0.0500347	FALSE
YDR407C	473	480	0.443744	FALSE
YDR407C	765	771	0.0134578	FALSE
YDR407C	1047	1049	0.699988	FALSE
YDR407C	1405	1407	0.909818	FALSE
YDR412W	199	204	0.808397	FALSE
YDR412W	329	347	0.626057	FALSE
YDR415C	129	134	0.310104	FALSE
YDR416W	916	923	0.970954	FALSE
YDR416W	944	952	0.649926	FALSE
YDR421W	251	264	0.00443489	TRUE
YDR432W	42	44	0.0470676	FALSE
YDR432W	473	474	0.244258	FALSE
YDR432W	525	528	0.345424	FALSE
YDR439W	99	104	0.0279074	FALSE
YDR439W	159	165	0.211457	FALSE
YDR439W	195	198	0.216387	FALSE
YDR439W	298	306	0.56404	FALSE
YDR440W	784	787	0.655142	FALSE
YDR440W	1030	1032	0.523447	FALSE
YDR443C	393	397	0.210665	FALSE
YDR443C	430	431	0.930769	FALSE
YDR443C	565	570	0.94341	FALSE
YDR443C	674	678	0.655527	FALSE
YDR443C	699	706	0.839121	FALSE
YDR443C	710	712	0.429691	FALSE
YDR443C	1171	1176	0.79051	FALSE
YDR446W	4	8	0.725988	FALSE
YDR446W	41	43	0.308109	FALSE
YDR446W	103	106	0.794777	FALSE
YDR446W	200	202	0.644688	FALSE
YDR449C	440	453	0.448421	FALSE
YDR452W	104	108	0.229129	FALSE
YDR452W	127	139	0.911569	FALSE
YDR452W	847	853	0.816482	FALSE
YDR456W	682	693	0.258823	FALSE
YDR457W	21	25	0.602986	TRUE
YDR457W	175	177	0.326396	TRUE
YDR457W	179	183	0.112354	TRUE
YDR457W	1028	1039	0.64712	TRUE
YDR457W	1795	1798	0.331785	TRUE
YDR457W	1897	1898	0.363455	TRUE
YDR457W	2697	2699	0.66634	TRUE
YDR457W	2712	2716	0.260754	TRUE
YDR460W	297	307	0.222561	FALSE
YDR461C-A	21	27	0.142789	FALSE
YDR465C	79	85	1	FALSE
YDR468C	151	156	0.31077	FALSE
YDR470C	105	111	0.0282847	TRUE
YDR470C	182	190	0.0476409	TRUE
YDR470C	646	649	0.0579007	TRUE
YDR472W	40	46	0.0820559	FALSE
YDR472W	62	69	0.0117173	FALSE
YDR473C	118	121	0.784497	FALSE
YDR473C	150	151	1	FALSE
YDR473C	156	159	0.679251	FALSE
YDR473C	192	196	0.127833	FALSE
YDR473C	286	292	0.0621938	FALSE
YDR477W	393	405	0.336453	FALSE
YDR477W	657	684	0.48176	FALSE
YDR477W	718	745	0.533265	FALSE
YDR478W	105	106	0.37725	FALSE
YDR478W	220	222	0.397637	FALSE
YDR478W	293	298	0.276026	FALSE
YDR478W	323	326	0.763149	FALSE
YDR481C	14	19	1	FALSE
YDR482C	152	154	0.68627	FALSE
YDR485C	43	51	0.231743	FALSE
YDR485C	83	89	0.79698	FALSE
YDR485C	92	96	0.146207	FALSE
YDR485C	152	155	0.532468	FALSE
YDR485C	172	177	0.769103	FALSE
YDR485C	683	688	0.390642	FALSE
YDR485C	801	810	0.85527	FALSE
YDR485C	836	838	0.592251	FALSE
YDR485C	1016	1024	0.576801	FALSE
YDR486C	244	247	0.609065	TRUE
YDR486C	259	264	0.340598	TRUE
YDR486C	275	279	0.335935	TRUE
YDR488C	80	87	0.0762269	FALSE
YDR488C	120	128	0.586102	FALSE
YDR488C	204	209	0.0203624	FALSE
YDR495C	320	322	0.931767	FALSE
YDR496C	77	80	0.479916	FALSE
YDR496C	115	122	0.280424	FALSE
YDR496C	141	145	0.0275498	FALSE
YDR496C	754	756	0.0300634	FALSE
YDR496C	768	775	0.968247	FALSE
YDR498C	721	723	0.0150765	FALSE
YDR512C	196	200	0.166514	FALSE
YDR517W	28	36	0.901257	FALSE
YDR517W	57	62	0.149628	FALSE
YDR517W	488	490	0.126233	FALSE
YDR517W	511	520	0.843657	FALSE
YDR517W	538	542	0.371234	FALSE
YDR520C	211	213	0.373654	FALSE
YDR523C	429	430	0.209867	FALSE
YDR523C	458	460	0.808095	FALSE
YDR523C	532	534	0.450755	FALSE
YDR523C	659	660	1	FALSE
YDR525W-A	191	193	0.417726	FALSE
YDR527W	54	56	1	FALSE
YDR527W	67	68	1	FALSE
YDR527W	118	128	0.335331	FALSE
YDR527W	143	148	0.668587	FALSE
YDR527W	150	153	0.941743	FALSE
YDR527W	189	192	0.772362	FALSE
YDR527W	195	200	0.785697	FALSE
YDR527W	218	223	0.0418322	FALSE
YDR527W	247	251	0.0682621	FALSE
YDR527W	302	307	0.258194	FALSE
YDR527W	325	328	0.811344	FALSE
YDR527W	355	358	0.66542	FALSE
YDR527W	369	373	0.755621	FALSE
YDR527W	390	401	0.356113	FALSE
YEL001C	74	75	0.875947	FALSE
YEL002C	544	545	0.544112	FALSE
YEL009C	90	91	0.286359	FALSE
YEL009C	130	131	0.890742	FALSE
YEL009C	365	370	0.295042	FALSE
YEL012W	211	218	0.403543	FALSE
YEL013W	573	589	0.752944	FALSE
YEL015W	57	61	1	FALSE
YEL032W	813	817	0.743296	FALSE
YEL032W	875	877	0.134915	FALSE
YEL032W	1025	1030	0.643993	FALSE
YEL037C	278	287	0.832219	FALSE
YEL042W	52	54	0.76765	TRUE
YEL043W	747	755	0.00317098	FALSE
YEL043W	1241	1242	0.965352	FALSE
YEL044W	81	97	0.128174	FALSE
YEL046C	424	428	0.852463	FALSE
YEL050C	89	92	0.0591882	FALSE
YEL053C	639	650	0.189413	FALSE
YEL055C	124	129	0.279494	FALSE
YEL055C	350	354	0.398012	FALSE
YEL055C	674	678	0.811182	FALSE
YEL055C	819	833	0.612892	FALSE
YEL055C	933	935	1	FALSE
YEL055C	1066	1074	0.511083	FALSE
YEL056W	456	457	0.0249506	FALSE
YEL059C-A	90	100	0.0625079	FALSE
YEL062W	626	635	0.00513153	FALSE
YEL062W	660	664	0.0948665	FALSE
YEL062W	726	730	0.929162	FALSE
YEL064C	63	65	0.126464	FALSE
YER002W	149	159	0.554384	FALSE
YER002W	167	171	0.863862	FALSE
YER005W	126	132	0.788704	FALSE
YER005W	572	578	0.0892955	FALSE
YER005W	703	709	0.746503	FALSE
YER005W	737	745	0.012334	FALSE
YER005W	811	815	0.880815	FALSE
YER006W	121	134	0.454293	FALSE
YER006W	514	527	0.899414	FALSE
YER008C	7	19	0.137264	FALSE
YER008C	32	37	0.722558	FALSE
YER008C	75	95	1	FALSE
YER008C	812	822	0.925626	FALSE
YER008C	843	850	0.540076	FALSE
YER008C	1257	1263	0.168491	FALSE
YER008C	1345	1347	0.212326	FALSE
YER013W	231	236	0.0440858	FALSE
YER013W	317	324	0.472513	FALSE
YER013W	369	382	0.428225	FALSE
YER013W	399	401	0.511523	FALSE
YER013W	419	431	0.934033	FALSE
YER013W	485	488	0.304424	FALSE
YER013W	524	530	0.914895	FALSE
YER013W	562	564	0.477594	FALSE
YER013W	587	589	0.152315	FALSE
YER013W	1257	1262	0.423536	FALSE
YER015W	134	136	0.204652	FALSE
YER016W	517	526	0.355231	FALSE
YER020W	4	7	0.840777	FALSE
YER020W	232	233	0.388583	FALSE
YER021W	508	511	0.75869	FALSE
YER022W	191	193	0.731964	FALSE
YER022W	459	466	0.397797	FALSE
YER024W	937	938	0.283969	FALSE
YER024W	1079	1081	0.442181	FALSE
YER026C	64	71	0.0865923	FALSE
YER029C	268	270	0.478396	FALSE
YER030W	31	33	0.470471	FALSE
YER030W	113	119	0.45281	FALSE
YER032W	65	72	0.483711	FALSE
YER032W	121	128	0.604316	FALSE
YER032W	222	230	0.355382	FALSE
YER032W	364	372	0.361652	FALSE
YER032W	395	400	0.81385	FALSE
YER032W	435	437	0.844462	FALSE
YER032W	496	510	0.905059	FALSE
YER032W	557	564	0.599003	FALSE
YER032W	618	625	0.843236	FALSE
YER032W	638	647	0.0791736	FALSE
YER032W	1051	1060	0.191733	FALSE
YER032W	1065	1071	0.342851	FALSE
YER032W	1572	1577	0.049593	FALSE
YER033C	224	226	0.255597	FALSE
YER033C	496	497	0.940025	FALSE
YER033C	593	602	0.261907	FALSE
YER033C	609	618	0.66378	FALSE
YER033C	820	822	1	FALSE
YER033C	907	909	0.580022	FALSE
YER033C	1322	1324	0.855869	FALSE
YER033C	1384	1393	0.211832	FALSE
YER033C	1429	1433	0.186251	FALSE
YER033C	1448	1460	0.219822	FALSE
YER033C	1558	1563	0.0668958	FALSE
YER034W	82	87	0.531134	FALSE
YER034W	140	144	0.0754602	FALSE
YER034W	152	156	0.935356	FALSE
YER034W	214	218	0.666195	FALSE
YER040W	178	183	0.714696	FALSE
YER040W	690	697	0.78967	FALSE
YER040W	732	742	0.0388246	FALSE
YER040W	759	761	0.425781	FALSE
YER040W	785	792	0.0360798	FALSE
YER040W	799	808	0.00342736	FALSE
YER040W	867	869	0.681092	FALSE
YER040W	887	889	0.000896677	FALSE
YER040W	919	930	0.376895	FALSE
YER040W	989	998	0.0138727	FALSE
YER040W	1000	1004	0.715487	FALSE
YER040W	1024	1028	0.0107851	FALSE
YER041W	624	627	0.358844	FALSE
YER041W	692	693	0.880389	FALSE
YER041W	758	763	0.472806	FALSE
YER041W	808	811	0.64944	FALSE
YER046W	233	240	0.750013	FALSE
YER048W-A	99	118	0.411304	FALSE
YER049W	51	53	0.971851	TRUE
YER050C	123	130	0.559758	TRUE
YER058W	102	116	0.206476	FALSE
YER058W	119	123	0.440711	FALSE
YER063W	74	78	0.906371	FALSE
YER068W	441	450	0.0600119	FALSE
YER068W	480	485	0.0391725	FALSE
YER068W	547	550	1	FALSE
YER068W	593	598	0.181742	FALSE
YER068W	783	793	0.42685	FALSE
YER068W	831	843	0.419549	FALSE
YER074W-A	87	91	0.859955	FALSE
YER080W	7	11	0.877197	TRUE
YER082C	40	44	0.762056	FALSE
YER090W	64	66	0.94089	FALSE
YER092W	127	133	0.479009	FALSE
YER093C	71	75	0.762056	FALSE
YER100W	241	250	0.242814	FALSE
YER104W	16	18	0.0034234	FALSE
YER104W	90	92	0.76209	FALSE
YER104W	126	128	1	FALSE
YER106W	19	21	0.653384	FALSE
YER106W	48	49	0.184579	FALSE
YER106W	176	177	0.775757	FALSE
YER109C	1063	1069	0.143415	FALSE
YER112W	87	90	0.366608	FALSE
YER112W	127	128	0.0344252	FALSE
YER115C	142	144	1	FALSE
YER116C	68	73	0.098115	FALSE
YER118C	281	290	0.330036	FALSE
YER122C	192	208	0.529558	FALSE
YER122C	225	226	0.0681636	FALSE
YER122C	246	248	0.198777	FALSE
YER122C	445	453	0.85917	FALSE
YER122C	582	597	0.0157027	FALSE
YER124C	218	219	0.17755	FALSE
YER124C	800	804	0.0481713	FALSE
YER127W	93	100	0.359269	FALSE
YER127W	145	154	0.846657	FALSE
YER127W	299	302	0.453649	FALSE
YER127W	338	349	0.760012	FALSE
YER128W	219	224	0.632481	FALSE
YER137C	65	67	0.41578	FALSE
YER137C	200	204	0.859955	FALSE
YER140W	736	740	0.509152	FALSE
YER140W	800	807	0.0211207	FALSE
YER140W	832	844	0.638152	FALSE
YER142C	60	63	0.276634	FALSE
YER146W	84	99	0.701693	FALSE
YER149C	653	654	0.902215	FALSE
YER149C	668	671	0.368718	FALSE
YER151C	120	122	0.965852	FALSE
YER151C	281	283	0.331923	FALSE
YER151C	678	684	0.385509	FALSE
YER151C	752	756	0.139027	FALSE
YER154W	8	9	0.0939298	FALSE
YER154W	72	75	0.712771	FALSE
YER154W	77	80	0.541567	FALSE
YER154W	403	406	1	FALSE
YER155C	4	7	0.128819	FALSE
YER155C	139	140	0.373805	FALSE
YER155C	1267	1269	0.616249	FALSE
YER155C	2340	2342	0.916482	FALSE
YER155C	2460	2464	0.421975	FALSE
YER157W	4	11	1	FALSE
YER157W	14	15	1	FALSE
YER157W	70	73	0.836236	FALSE
YER157W	179	180	0.273519	FALSE
YER161C	4	10	0.294933	FALSE
YER161C	55	69	0.528883	FALSE
YER161C	146	158	0.571102	FALSE
YER161C	203	206	0.497717	FALSE
YER161C	227	229	0.89231	FALSE
YER161C	274	281	0.131995	FALSE
YER161C	283	285	0.644688	FALSE
YER161C	309	319	0.7773	FALSE
YER164W	14	25	0.561535	FALSE
YER164W	56	57	0.853781	FALSE
YER164W	152	159	0.336362	FALSE
YER164W	177	182	0.8871	FALSE
YER164W	1375	1383	0.742554	FALSE
YER164W	1648	1663	0.479739	FALSE
YER165W	10	17	0.405321	FALSE
YER167W	63	69	0.54404	FALSE
YER167W	113	116	0.0563236	FALSE
YER167W	167	177	0.203717	FALSE
YER167W	202	205	0.460181	FALSE
YER167W	207	213	0.0259202	FALSE
YER167W	263	273	0.0255059	FALSE
YER167W	341	346	0.46564	FALSE
YER167W	468	471	0.0111264	FALSE
YER167W	514	524	0.0424193	FALSE
YER167W	657	659	0.252909	FALSE
YER167W	677	685	0.160296	FALSE
YER167W	731	736	0.0177519	FALSE
YER167W	859	861	0.18057	FALSE
YER167W	871	873	0.158152	FALSE
YER168C	50	60	0.53973	FALSE
YER171W	843	849	0.586429	FALSE
YER172C	93	104	0.105379	TRUE
YER172C	463	466	0.300987	TRUE
YER172C	473	475	0.426383	TRUE
YER172C	493	495	0.491558	TRUE
YER172C	516	519	0.888049	TRUE
YER172C	562	566	0.844484	TRUE
YER172C	574	580	0.633369	TRUE
YER172C	900	905	0.808632	TRUE
YER173W	58	61	0.389633	FALSE
YER173W	215	217	0.583446	FALSE
YER173W	394	397	0.194464	FALSE
YER173W	552	558	0.302343	FALSE
YER173W	579	580	1	FALSE
YER173W	720	727	0.57188	FALSE
YER173W	799	804	0.553144	FALSE
YER176W	56	64	1	FALSE
YER176W	171	172	1	FALSE
YER176W	186	187	0.301701	FALSE
YER176W	197	200	0.44178	FALSE
YER176W	220	224	0.384308	FALSE
YER180C	18	20	0.542784	FALSE
YER180C	165	170	0.111608	FALSE
YFL001W	82	88	0.661957	FALSE
YFL001W	93	95	0.699988	FALSE
YFL002C	655	665	0.932091	FALSE
YFL002C	676	682	0.333207	FALSE
YFL007W	22	27	0.182577	TRUE
YFL007W	90	94	0.0819286	TRUE
YFL007W	1306	1307	0.299097	TRUE
YFL007W	1320	1323	0.242998	TRUE
YFL007W	1604	1606	0.798441	TRUE
YFL007W	1731	1734	0.315233	TRUE
YFL007W	2070	2073	0.299204	TRUE
YFL008W	456	460	0.224407	FALSE
YFL008W	467	472	0.171805	FALSE
YFL010C	48	52	0.762056	FALSE
YFL010C	124	127	0.727856	FALSE
YFL010C	145	147	0.823956	FALSE
YFL013C	32	39	0.469754	FALSE
YFL013C	203	206	0.407335	FALSE
YFL013C	663	665	0.554113	FALSE
YFL016C	189	203	0.416458	TRUE
YFL021W	350	353	0.952419	FALSE
YFL021W	374	379	0.299956	FALSE
YFL021W	479	480	0.657756	FALSE
YFL021W	576	580	0.0986912	FALSE
YFL021W	612	614	0.193865	FALSE
YFL021W	682	685	0.117752	FALSE
YFL024C	104	117	0.683713	FALSE
YFL024C	313	316	0.164243	FALSE
YFL025C	528	531	0.078598	FALSE
YFL025C	625	627	0.909818	FALSE
YFL026W	398	399	0.286359	FALSE
YFL026W	500	503	0.572268	FALSE
YFL027C	592	597	0.564403	FALSE
YFL027C	652	653	0.10984	FALSE
YFL027C	731	732	0.139772	FALSE
YFL028C	302	315	0.476188	FALSE
YFL033C	587	589	0.342032	FALSE
YFL033C	670	673	0.952629	FALSE
YFL033C	708	712	0.805654	FALSE
YFL033C	885	892	0.135206	FALSE
YFL033C	968	974	0.954449	FALSE
YFL033C	1028	1030	0.559223	FALSE
YFL033C	1080	1081	1	FALSE
YFL033C	1131	1134	0.870191	FALSE
YFL033C	1663	1668	0.196643	FALSE
YFL033C	2016	2021	0.022162	FALSE
YFL033C	2067	2071	0.117101	FALSE
YFL033C	2150	2152	0.227545	FALSE
YFL033C	2472	2473	1	FALSE
YFL034C-B	4	18	0.158612	FALSE
YFL034C-B	54	55	1	FALSE
YFL034W	52	55	1	FALSE
YFL034W	128	134	0.170381	FALSE
YFL034W	274	277	0.061984	FALSE
YFL034W	1040	1042	1	FALSE
YFL034W	1128	1137	0.782317	FALSE
YFL036W	396	404	0.657758	FALSE
YFL044C	4	7	0.635687	FALSE
YFL044C	72	79	0.423308	FALSE
YFL047W	140	144	0.121926	FALSE
YFL047W	151	156	0.189902	FALSE
YFL047W	782	788	0.329394	FALSE
YFL049W	247	249	0.413206	FALSE
YFL049W	469	472	0.888708	FALSE
YFR001W	221	227	0.954449	FALSE
YFR002W	149	157	0.470881	TRUE
YFR003C	36	39	0.720291	FALSE
YFR003C	46	51	0.756947	FALSE
YFR003C	94	96	0.614964	FALSE
YFR003C	146	155	0.63746	FALSE
YFR003C	196	206	0.771461	FALSE
YFR005C	35	36	0.162318	FALSE
YFR006W	81	89	0.547756	FALSE
YFR008W	95	99	0.275748	FALSE
YFR010W	72	78	0.540472	FALSE
YFR010W	91	95	1	FALSE
YFR011C	171	173	0.111723	FALSE
YFR019W	550	554	0.966831	FALSE
YFR019W	741	745	0.558207	FALSE
YFR019W	917	925	0.383836	FALSE
YFR019W	1190	1203	0.525346	FALSE
YFR019W	1313	1324	0.488683	FALSE
YFR019W	1851	1861	0.247696	FALSE
YFR019W	2203	2205	0.317713	FALSE
YFR019W	2965	2969	0.184714	FALSE
YFR021W	543	547	0.249894	TRUE
YFR028C	403	405	0.388115	FALSE
YFR028C	421	433	0.173803	FALSE
YFR028C	483	486	0.00725925	FALSE
YFR028C	545	549	0.571437	FALSE
YFR028C	599	601	0.769129	FALSE
YFR028C	623	626	0.24185	FALSE
YFR028C	630	636	0.321939	FALSE
YFR029W	202	212	0.210728	FALSE
YFR031C	324	328	1	FALSE
YFR031C	336	337	0.20595	FALSE
YFR031C	802	817	0.207643	FALSE
YFR031C	853	855	0.916482	FALSE
YFR032C	50	57	0.128753	FALSE
YFR034C	377	391	3.17242e-07	TRUE
YFR034C	457	467	0.0028631	TRUE
YFR034C	546	549	0.393637	TRUE
YFR034C	593	599	0.377763	TRUE
YFR034C	663	665	1	TRUE
YFR034C	688	697	0.0298094	TRUE
YFR034C	755	760	0.421819	TRUE
YFR034C	892	896	0.238417	TRUE
YFR036W	134	138	1	FALSE
YFR037C	345	354	0.740999	TRUE
YFR037C	721	735	0.0773707	TRUE
YFR038W	90	92	0.132526	FALSE
YFR038W	141	153	0.621154	FALSE
YFR038W	1288	1301	0.390516	FALSE
YFR038W	1319	1322	0.360892	FALSE
YFR041C	230	231	0.261393	FALSE
YFR041C	348	353	0.0332631	FALSE
YFR046C	253	254	0.137475	FALSE
YFR048W	90	103	0.683713	FALSE
YFR048W	110	116	0.525769	FALSE
YFR048W	184	201	0.221845	FALSE
YFR048W	262	278	0.903678	FALSE
YFR048W	460	472	0.288894	FALSE
YFR049W	66	69	0.814059	FALSE
YFR049W	133	138	0.628981	FALSE
YFR050C	15	26	0.892264	FALSE
YFR050C	272	284	0.539351	FALSE
YFR051C	357	362	0.541148	FALSE
YGL003C	77	78	0.786176	FALSE
YGL003C	102	107	0.425378	FALSE
YGL003C	121	133	0.347083	FALSE
YGL003C	136	138	1	FALSE
YGL003C	259	261	0.412566	FALSE
YGL003C	296	300	0.200766	FALSE
YGL006W	123	132	0.339338	FALSE
YGL006W	802	806	0.397438	FALSE
YGL009C	532	534	0.851498	FALSE
YGL016W	1147	1150	0.808475	FALSE
YGL017W	40	44	0.243456	FALSE
YGL017W	55	63	0.82992	FALSE
YGL017W	155	160	0.305849	FALSE
YGL017W	416	418	0.253803	FALSE
YGL017W	454	456	0.147275	FALSE
YGL020C	119	132	0.432329	FALSE
YGL022W	815	819	0.953162	FALSE
YGL023C	336	352	0.103873	FALSE
YGL023C	420	429	0.0716758	FALSE
YGL023C	468	474	0.00333104	FALSE
YGL023C	591	605	0.232217	FALSE
YGL023C	860	862	0.02486	FALSE
YGL023C	944	960	0.293909	FALSE
YGL023C	1037	1045	0.0957877	FALSE
YGL023C	1257	1269	0.44833	FALSE
YGL025C	96	104	0.0487446	FALSE
YGL025C	145	150	0.865807	FALSE
YGL025C	253	256	0.353293	FALSE
YGL025C	368	370	0.115018	FALSE
YGL025C	435	436	0.0987829	FALSE
YGL025C	473	483	0.19514	FALSE
YGL036W	749	760	0.703957	FALSE
YGL045W	304	305	0.0237533	FALSE
YGL045W	552	558	0.0440074	FALSE
YGL045W	663	664	0.297437	FALSE
YGL045W	742	745	0.772362	FALSE
YGL045W	755	759	0.145528	FALSE
YGL050W	46	58	0.680677	FALSE
YGL050W	118	132	0.0130557	FALSE
YGL050W	297	313	0.81655	FALSE
YGL057C	50	54	0.970917	FALSE
YGL057C	100	103	0.157762	FALSE
YGL064C	19	22	0.223359	FALSE
YGL064C	32	36	0.0295842	FALSE
YGL064C	53	57	0.599849	FALSE
YGL064C	120	128	0.700407	FALSE
YGL066W	49	51	0.0150447	FALSE
YGL066W	248	250	0.729959	FALSE
YGL066W	738	740	0.373873	FALSE
YGL068W	7	9	0.116973	TRUE
YGL068W	37	42	0.585319	TRUE
YGL079W	46	55	0.231544	FALSE
YGL079W	58	60	0.293667	FALSE
YGL081W	34	38	0.346407	TRUE
YGL081W	139	148	0.000581244	TRUE
YGL081W	211	212	0.0205287	TRUE
YGL083W	9	11	0.794539	FALSE
YGL083W	725	730	0.276715	FALSE
YGL083W	903	911	0.364385	FALSE
YGL083W	983	987	1	FALSE
YGL083W	992	994	1	FALSE
YGL083W	1024	1026	0.193865	FALSE
YGL086W	8	15	0.257313	TRUE
YGL086W	456	459	0.864706	TRUE
YGL086W	467	476	0.0477017	TRUE
YGL086W	559	564	0.194576	TRUE
YGL090W	281	282	0.416991	FALSE
YGL090W	340	343	1	FALSE
YGL093W	45	50	0.723352	FALSE
YGL093W	109	121	0.254473	FALSE
YGL093W	137	139	0.0152167	FALSE
YGL093W	263	269	0.424688	FALSE
YGL093W	379	382	0.121795	FALSE
YGL093W	532	538	0.20013	FALSE
YGL093W	597	601	0.231629	FALSE
YGL093W	754	758	0.26782	FALSE
YGL093W	787	791	0.231629	FALSE
YGL093W	918	926	0.166639	FALSE
YGL094C	513	518	0.0826569	FALSE
YGL094C	525	526	0.133437	FALSE
YGL094C	920	922	0.0507289	FALSE
YGL095C	602	603	0.442839	FALSE
YGL097W	50	52	0.356686	FALSE
YGL098W	207	213	0.849722	FALSE
YGL099W	684	697	0.386076	FALSE
YGL105W	67	68	1	FALSE
YGL105W	97	102	0.767536	FALSE
YGL105W	469	472	0.40192	FALSE
YGL108C	4	8	0.544818	FALSE
YGL108C	90	99	0.391902	FALSE
YGL108C	114	123	0.237675	FALSE
YGL110C	712	716	0.0262472	FALSE
YGL112C	582	586	0.671053	FALSE
YGL113W	304	308	0.446783	FALSE
YGL113W	338	346	0.420564	FALSE
YGL113W	710	722	0.0820462	FALSE
YGL113W	808	810	0.0926912	FALSE
YGL113W	875	877	1	FALSE
YGL113W	1001	1003	0.55295	FALSE
YGL113W	1045	1049	1	FALSE
YGL113W	1093	1095	0.484895	FALSE
YGL113W	1133	1136	0.883793	FALSE
YGL116W	167	170	0.350913	FALSE
YGL116W	230	235	0.539231	FALSE
YGL119W	64	66	0.119704	FALSE
YGL119W	98	104	0.0466226	FALSE
YGL120C	28	39	0.611256	FALSE
YGL122C	381	382	1	FALSE
YGL122C	707	710	0.846678	FALSE
YGL124C	130	132	0.505661	FALSE
YGL128C	135	140	0.631231	FALSE
YGL128C	179	180	0.319913	FALSE
YGL129C	169	173	0.945651	FALSE
YGL130W	541	547	0.257998	FALSE
YGL130W	553	555	0.34351	FALSE
YGL131C	690	692	0.0129672	FALSE
YGL131C	883	887	1	FALSE
YGL131C	1023	1036	0.729362	FALSE
YGL136C	44	50	0.10835	FALSE
YGL137W	869	872	0.663927	FALSE
YGL141W	30	35	0.366768	FALSE
YGL141W	58	63	0.906512	FALSE
YGL141W	769	773	0.880952	FALSE
YGL143C	82	90	0.0779694	FALSE
YGL145W	39	40	0.625812	FALSE
YGL145W	713	717	0.369678	FALSE
[truncated: 3,827 more rows]
