# Supplementary material for: Detecting Functional Divergence after Gene Duplication through Evolutionary Changes in Posttranslational Regulatory Sequences
Source: PLoS Comput Biol. 2014 Dec 4;10(12):e1003977. doi: 10.1371/journal.pcbi.1003977 (PMC4256066; doi:10.1371/journal.pcbi.1003977)
Supplement: Table S2 — Strains and primer sequences used in our study. (XLSX) [file pcbi.1003977.s006.xlsx]

## Sheet: Sheet1
Table S1A. Strains and primer sequences used in our study. Sklu is L. kluyveri, and Kwal is L. waltii
Strains	Parent	Genotype
BY4741	S288C	MATa his3Δ1 leu2Δ0 met15Δ0 ura3Δ0
Y8205	BY4741	MATα can1Δ::STE2pr-Sp_his5 lyp1Δ::STE3pr-LEU2 his3Δ1 leu2Δ0 ura3Δ0
YBS 1	BY4741	MATa his3Δ1 leu2Δ0 met15Δ0 ura3Δ0 Δswi5::ACE2 Kwal::NatMX4
YBS 2	BY4741	MATa his3Δ1 leu2Δ0 met15Δ0 ura3Δ0 Δswi5::ACE2 Sklu::NatMX4
YBS 3	Y8205	MATα his3Δ1 leu2Δ0 met15Δ0 ura3Δ0 can1Δ::STE2pr-Sp_his5 lyp1Δ::STE3pr-LEU2 Δace2::ACE2 Kwal::KanMX4
YBS 4	Y8205	MATα his3Δ1 leu2Δ0 met15Δ0 ura3Δ0 can1Δ::STE2pr-Sp_his5 lyp1Δ::STE3pr-LEU2 Δace2::ACE2 Sklu::KanMX4
YBS 5	YBS 1	MATa his3Δ1 leu2Δ0 met15Δ0 ura3Δ0 Δswi5::ACE2 Kwal
YBS 7	YBS 2	MATa his3Δ1 leu2Δ0 met15Δ0 ura3Δ0 Δswi5::ACE2 Sklu
YBS 9	YBS 3	MATα his3Δ1 leu2Δ0 met15Δ0 ura3Δ0 can1Δ::STE2pr-Sp_his5 lyp1Δ::STE3pr-LEU2 Δace2::ACE2 Kwal
YBS 11	YBS 4	MATα his3Δ1 leu2Δ0 met15Δ0 ura3Δ0 can1Δ::STE2pr-Sp_his5 lyp1Δ::STE3pr-LEU2 Δace2::ACE2 Sklu
YBS 13	YBS 5	MATa his3Δ1 leu2Δ0 met15Δ0 ura3Δ0 Δswi5::ACE2 Kwal yEmGFP:KanMX4
YBS 14	YBS 7	MATa his3Δ1 leu2Δ0 met15Δ0 ura3Δ0 Δswi5::ACE2 Sklu yEmGFP:CaURA3MX4
YBS 15	Y8205	MATα his3Δ1 leu2Δ0 met15Δ0 ura3Δ0 can1Δ::STE2pr-Sp_his5 lyp1Δ::STE3pr-LEU2 Δace2::ACE2 Kwal yEmGFP:CaURA3MX4
YBS 16	Y8205	MATα his3Δ1 leu2Δ0 met15Δ0 ura3Δ0 can1Δ::STE2pr-Sp_his5 lyp1Δ::STE3pr-LEU2 Δace2::ACE2 Sklu yEmGFP:CaURA3MX4
YBS 17	BY4741	MATa his3Δ1 leu2Δ0 met15Δ0 ura3Δ0 Δace2::ACE2 Cgla yEmGFP:CaURA3MX4
YBS 18	BY4741	MATa his3Δ1 leu2Δ0 met15Δ0 ura3Δ0 Δswi5::SWI5 Cgla yEmGFP:CaURA3MX4
YBS 31	BY4741	MATa his3Δ1 leu2Δ0 met15Δ0 ura3Δ0 ACE2:yEmGFP:CaURA3MX4
YBS 32	BY4741	MATa his3Δ1 leu2Δ0 met15Δ0 ura3Δ0 SWI5:yEmGFP:KanMX4
Primer designation	Primer Name	Use	Primer sequence
P1	Swi5-int-FP	Verification PCR	5'-CGTATGCATGTCCCTGTG-3'
P2	Swi5::linker-FP	GFP-tagging	5'-GGGAATGGAACGGGGATTATGGTTTCGCCAATGAAAACTAATCAAAGGGGTGACGGTGCTGGTTTAA-3'
P3	Swi5-down-RP	Verification PCR	5'-GGATTCCTGGTTATTCCG-3'
P4	Ace2-int-FP	Verification PCR	5'-CCGGGATAAAGATGGGAG-3'
P5	Ace2::linker-FP	GFP-tagging	5'-CACGAGCAAAACTCGAACCGCACCCTTTCAAACGAAACTGATGCTCTCGGTGACGGTGCTGGTTTAA-3'
P6	Ace2-down-RP	Verification PCR	5'-CTAAGACCTGCGTGCCCA-3'
P7	Ace2-3'UTR-FP-clone	Cloning 3'UTR of Ace2	5'-GATGCTGTCGACCGAACATTTATCTATGCATGATATTAAC-3'
P8	Ace2-3'UTR-RP-clone	Cloning 3'UTR of Ace2	5'-AAGCTTGATGACATAACCTTTAGGGTTATGTCCCT-3'
P9	Swi5-3'UTR-FP-clone	Cloning 3'UTR of Swi5	5'-AATCAAGTCGACAAAAAAACATTGATGTTATGGACAC-3'
P10	Swi5-3'UTR-RP-clone	Cloning 3'UTR of Swi5	5'-CTCAAGCTTAGAAAAAATTCCTAAAGTTATAGTTCACA-3
P11	Ace2 (Kwal)::GFPlnk	GFP-tagging	5'-GATCCTTCCTGCTCGATGACAAATATGCACAGCCCTCTCGAAatcggtgacggtgctggttt-3'
P12	Ace2 (Sklu)::GFPlnk:	GFP-tagging	5'-CTACACCAATAATGCTTACAGGAACACTGGACGACGATATGatcggtgacggtgctggttt-3'
P13	Ace2(Sklu)F1	Sequencing and verification primer	5'-CCCAAACAACGACGAAGTG-3'
P14	Ace2(Sklu)F2	Sequencing and verification primer	5'-CCCATCCAGGAAAACTCAGC-3'
P15	Ace2(Sklu)F3	Sequencing and verification primer	5'-GCTCTACCGATAACACACC-3'
P16	Ace2(Sklu)F4	Sequencing and verification primer	5'-CGAGGGTTGCACTAAGGC-3'
P17	Ace2(Sklu)R1	Sequencing and verification primer	5'-CGTACCTGTCAATCTCGCC-3'
P18	Ace2(Sklu)R2	Sequencing and verification primer	5'-GGAAGTGTATCTACATCAC-3'
P19	Ace2(Sklu)R3	Sequencing and verification primer	5'-CCCATCGAGGGTGGAGG-3'
P20	Ace2(Sklu)R4	Sequencing and verification primer	5'-CCTTGGAGTGCTAACGG-3'
P21	Ace2(Kwal)F1	Sequencing and verification primer	5'-CGACACGGTCTGGAACCGTGCC-3'
P22	Ace2(Kwal)F2	Sequencing and verification primer	5'-GGTAGACATCGAAATTCCTCCTCC-3'
P23	Ace2(Kwal)F3	Sequencing and verification primer	5'-CGCGGACGGTGGATCCAACAAC-3'
P24	Ace2(Kwal)F4	Sequencing and verification primer	5'-GCAGTCCAGTGAAGGATTCTATAC-3'
P25	Ace2(Kwal)R1	Sequencing and verification primer	5'-GACCTGATGTTATACCTTCTTCG-3'
P26	Ace2(Kwal)R2	Sequencing and verification primer	5'-CATTATTATCATCATCATATAATTGTGGG-3'
P27	Ace2(Kwal)R3	Sequencing and verification primer	5'-CACCGTAGCTGCTCTTCAAGCTGC-3'
P28	Ace2(Kwal)R4	Sequencing and verification primer	5'-CGAGGTCTTTGAGCTCTTGCG-3'
P29	KanMX4-FP-integration	Integration of cassette	5'-AGATCTGTTTAGCTTGCCTCGTCC-3
P30	3'UTR(Ace2)-R2	Integration of gene	5'-GTGACCCGGCGGGGACGAGGCAAGCTAAACAGATCTATAACCTTTAGGGTTATGTCCCT-3'
P31	3'UTR(Swi5)-R2	Integration of gene	5'-GTGACCCGGCGGGGACGAGGCAAGCTAAACAGATCTAGAAAAAATTCCTAAAGTTATAGTTCACA-3'
P32	Swi5::Ace2(Sklu)-FP	Integration of gene	5'-TAAAGCGCAATCAAATAAAATATTAACGTCATTGTTTTTTCGAAAAAGATGGCATCTACACGAGATCA-3'
P33	Ace2::Ace2(Sklu)-FP	Integration of gene	5'-GAAATAACTAAAGAAATCTATAGGACCAAAAACGGTGTTAATACAATCATGGCATCTACACGAGATCA-3'
P34	Ace2(Sklu)-FP-clone	Cloning of gene	5'-CCCCTGCTAGCATGGCATCTACACGAGATCA-3'
P35	Ace2(Sklu)-RP3-clone	Cloning of gene	5'-CCTGGATCCTTACATATCGTCGTCCAGTGT-3'
P36	Ace2(Kwal)-FP-clone	Cloning of gene	5'-CAAGTGCTAGCATGACATCGACCAGAGATCAG-3'
P37	Ace2(Kwal)-RP-clone	Cloning of gene	5'-GTTCTTTGTCGACCTATTCGAGAGGGCTGTGC-3'
P38	FP- Ace2(Scer)::Ace2(Cgla)	Cloning and integration of gene	5'-CTAAAGAAATCTATAGGACCAAAAACGGTGTTAATACAATCATGAATACTTTCCAGGCGGATTGGG-3'
P39	RP- GFPlnk:Ace2(Cgla) :	Cloning and integration of gene	5'-cttcacctttagacatgttaattaaaccagcaccgtcaccgatCTCCTCAATCGTCCCTAAATCTC-3'
P40	FP- GFP :	GFP-tagging	5'- atcggtgacggtgctggttt-3'
P41	RP- Ace2(Scer):tTEF :	GFP-tagging	5'-CTATTATTTATTATGTTAATATCATGCATAGATAAATGTTCGtggatggcggcgttagtatcg-3'
P42	FP- Swi5(Scer)::Swi5 (Cgla):	Cloning and integration of gene	5'-gcaatcaaataaaatattaacgtcattgttttttcgaaaaagATGGACGGCGACTGGGGCACGAAGG-3'
P43	RP- GFPlnk:Swi5(Cgla)B:	Cloning and integration of gene	5'-cttcacctttagacatgttaattaaaccagcaccgtcaccgatTTGGGCCAATTGCCTCTCCATG-3'
P44	RP- Swi5(Scer):tTEF:	GFP-tagging	5'-ATTATTAAATATTAAAAAAAGTGTCCATAACATCAATGTTTTTTTtggatggcggcgttagtatcg-3'
P45	Ace2::Ace2(Kwal)-FP	Integration of gene	5'-GAAATAACTAAAGAAATCTATAGGACCAAAAACGGTGTTAATACAATCATGACATCGACCAGAGATC-3'
P46	Swi5::Ace2(Kwal)-FP	Integration of gene	5'-TAAAGCGCAATCAAATAAAATATTAACGTCATTGTTTTTTCGAAAAAGATGACATCGACCAGAGATC-3'
